# Supplementary material for: Mapping the genetic basis of diabetes mellitus in the Australian Burmese cat (Felis catus)
Source: Sci Rep. 2020 Nov 5;10:19194. doi: 10.1038/s41598-020-76166-3 (PMC7644637; doi:10.1038/s41598-020-76166-3)
Supplement: Supplementary file 1 — Supplementary Information. [file 41598_2020_76166_MOESM1_ESM.xlsx]

## Sheet: Title
Mapping the genetic basis of diabetes mellitus in the Australian Burmese cat (Felis catus)
Supplementary data
Samaha, G., Wade, C.M., Beatty, J., Lyons, L., Fleeman, L., Pieard, S., Haase, B.

## Sheet: Supplementary_table_1a
Chromsome	Marker count	avg intermarker distance (kb)	number of gaps >100kb
A1	6287	38.498	589
A2	4357	39.2865	405
A3	3402	42.097	338
B1	5023	40.0778	486
B2	3768	40.2662	369
B3	3714	40.2744	380
B4	3714	40.1081	364
C1	5655	39.996	603
C2	4179	38.5677	449
D1	3072	39.7364	329
D2	2340	39.6722	258
D3	2528	39.5998	263
D4	2442	39.5947	260
E1	1526	39.6508	154
E2	1651	38.7516	161
E3	1086	39.6464	122
F1	1791	39.6582	169
F2	2139	39.6336	222
X	2697	40.018	241
NULL	1526	-	-
Total	61371	39.7439	6163

## Sheet: Supplementary_table_1b
ALAS.170	X	48097235
ALAS.194	X	48097211
ALAS.195	X	48097210
ALAS.215	NULL	NULL
ALAS.243	X	48097148
ALAS.251	X	48097140
ALAS.281	X	48097110
ALAS.320	X	48097071
ALAS.356	X	48097035
ALAS.365	X	48097026
APP.162	C2	18940917
APP.308	C2	18941063
ASIP_DEL122_DELETION.1	NULL	NULL
ATP7A.186	X	65690911
ATP7A.212	X	65690885
ATP7A.385	X	65690712
CALB.230	F2	39419397
CALB.323	F2	39419490
CALB.558	F2	39419725
CALB.578	NULL	NULL
CALB.631	F2	39419798
chrA1.10035653	A1	8460432
chrA1.10104226	A1	8520811
chrA1.10140449	A1	8549717
chrA1.10197880	A1	8596111
chrA1.10224538	A1	8619313
chrA1.10318479	NULL	NULL
chrA1.10372133	A1	8740841
chrA1.1050184	A1	1254686
chrA1.10520580	A1	8840260
chrA1.10562822	A1	8881791
chrA1.10600511	A1	8908207
chrA1.10624458	A1	8934241
chrA1.10657476	A1	8967014
chrA1.10686185	A1	8973029
chrA1.10713572	A1	9000295
chrA1.10729136	A1	9009454
chrA1.10730203	A1	9010516
chrA1.10762684	A1	9036133
chrA1.10789507	A1	9056446
chrA1.10861445	A1	9118424
chrA1.10899821	A1	9150907
chrA1.10962936	A1	9202114
chrA1.11026272	A1	9254011
chrA1.1102797	NULL	NULL
chrA1.11045664	A1	9273402
chrA1.11070512	A1	9290164
chrA1.11076567	A1	9296213
chrA1.11136218	A1	9336089
chrA1.111383424	NULL	NULL
chrA1.111412276	A1	87965976
chrA1.111468252	A1	88017838
chrA1.111513519	A1	88055817
chrA1.111539906	A3	133839076
chrA1.111564543	A1	88106030
chrA1.111590065	A1	88128918
chrA1.111642529	A1	88180262
chrA1.111680154	A1	88215396
chrA1.111708378	A1	88233693
chrA1.11174809	A1	9354744
chrA1.111773349	A1	88294942
chrA1.111801684	A1	88320554
chrA1.111828628	A1	88348738
chrA1.111892069	A1	88391599
chrA1.111914686	A1	88410162
chrA1.111925084	A1	88421791
chrA1.111978127	A1	88484060
chrA1.112006261	A1	88506809
chrA1.11215307	A1	9381343
chrA1.11241533	A1	9402653
chrA1.11293302	A1	9448840
chrA1.1131271	A1	1313288
chrA1.11384403	A1	9509625
chrA1.11418449	NULL	NULL
chrA1.11475511	A1	9583311
chrA1.11500184	A1	9604916
chrA1.11552849	A1	9647771
chrA1.11598808	A1	9686312
chrA1.116054596	A1	98279017
chrA1.116100464	A1	98239167
chrA1.116182553	A1	98165192
chrA1.116220333	A1	98133074
chrA1.116278401	A1	98085644
chrA1.116355235	NULL	NULL
chrA1.116370491	A1	98008763
chrA1.116377264	A1	98001990
chrA1.116428799	A1	97962371
chrA1.116494075	A1	97902519
chrA1.116554103	A1	97844480
chrA1.116604851	A1	97803318
chrA1.116669049	A1	97750093
chrA1.11670001	A1	9746460
chrA1.116721712	A1	97707868
chrA1.116770466	A1	97670120
chrA1.116796882	A1	97648767
chrA1.116840293	A1	97616768
chrA1.116953130	A1	97527139
chrA1.116983528	A1	97502782
chrA1.117020442	A1	97466256
chrA1.117042326	A1	97454630
chrA1.117053546	A1	97443593
chrA1.117099300	A1	97408821
chrA1.117123688	A1	97391258
chrA1.117153170	A1	97360662
chrA1.117177725	A1	97336089
chrA1.117207742	A1	97318224
chrA1.117233242	NULL	NULL
chrA1.1172692	A1	1341308
chrA1.117271594	A1	97269342
chrA1.11734485	A1	9793085
chrA1.117368383	A1	97179755
chrA1.117407548	A1	97152991
chrA1.117523974	A1	97050897
chrA1.117561056	A1	97013996
chrA1.117591126	A1	96993553
chrA1.117638904	A1	96950918
chrA1.117662598	A1	96929760
chrA1.117712403	A1	96882573
chrA1.117770063	A1	96828342
chrA1.117804750	A1	96799617
chrA1.117830693	A1	96779129
chrA1.117859608	A1	96756492
chrA1.117886504	A1	96728893
chrA1.117960666	A1	96663515
chrA1.117989675	A1	96638287
chrA1.11801605	A1	9845651
chrA1.118020368	A1	96609807
chrA1.118056282	A1	96577834
chrA1.118140253	A1	96510823
chrA1.118231163	A1	96433466
chrA1.118370615	A1	96318922
chrA1.118439559	A1	96266159
chrA1.118464252	A1	96248153
chrA1.118490118	A1	96229187
chrA1.11850743	A1	9880868
chrA1.118521196	A1	96201350
chrA1.118587011	A1	96136484
chrA1.118632935	A1	96094630
chrA1.118725857	A1	96018959
chrA1.11874734	A1	9903532
chrA1.118784743	A1	95967575
chrA1.118831096	A1	95930448
chrA1.118880130	A1	95888976
chrA1.118929718	A1	95845521
chrA1.118967856	A1	95821878
chrA1.11899919	A1	9922506
chrA1.119016962	A1	95787857
chrA1.119049203	A1	95762920
chrA1.119082073	A1	95737078
chrA1.119098061	A1	95724397
chrA1.119159096	A1	95675854
chrA1.119192148	A1	95647888
chrA1.119230422	A1	95617086
chrA1.119273188	A1	95578831
chrA1.119338736	A1	95537782
chrA1.119386790	A1	95479798
chrA1.119422194	A1	95444539
chrA1.119468913	A1	95414580
chrA1.119515928	A1	95379655
chrA1.119542978	A1	95363815
chrA1.119547503	A1	95359077
chrA1.119580695	A1	95327817
chrA1.119612910	A1	95299378
chrA1.119639428	A1	95271534
chrA1.119665203	A1	95251415
chrA1.119702641	A1	95219899
chrA1.119783185	A1	95166460
chrA1.11979103	A1	9989720
chrA1.119829573	A1	95130901
chrA1.119905471	A1	95064628
chrA1.119931975	A1	95040209
chrA1.119958751	A1	95017267
chrA1.120008332	A1	94980066
chrA1.120107066	A1	94910931
chrA1.120148560	A1	94877828
chrA1.12021454	A1	10032312
chrA1.120228411	A1	94811035
chrA1.120257167	A1	94794746
chrA1.120292849	A1	94757706
chrA1.120344988	A1	108746528
chrA1.120387500	A1	94706923
chrA1.120415036	A1	94687284
chrA1.120451831	A1	108692359
chrA1.12050306	A1	10044395
chrA1.120510327	A1	108666726
chrA1.120554618	A1	94610840
chrA1.120652483	A1	94579715
chrA1.120684168	A1	108587833
chrA1.120781282	A1	108545202
chrA1.120795569	A1	94510123
chrA1.120809317	A1	94501492
chrA1.12087686	A1	10069723
chrA1.120880875	A1	108487485
chrA1.120938525	A1	108455327
chrA1.120988983	A1	94405995
chrA1.121035103	A1	108413762
chrA1.121086650	A1	108392866
chrA1.121143075	A1	108363102
chrA1.121177382	A1	108353603
chrA1.121207448	A1	108336018
chrA1.12125625	A1	10102364
chrA1.121286543	A1	108295882
chrA1.121368252	A1	94222916
chrA1.121398686	A1	108238272
chrA1.121450977	A1	94166880
chrA1.121478405	NULL	NULL
chrA1.121527361	A1	94125351
chrA1.121553353	A1	108144310
chrA1.12160853	A1	10122635
chrA1.121623072	A1	108122341
chrA1.121717282	A1	108077148
chrA1.121766949	A1	94010267
chrA1.121809257	A1	108028975
chrA1.121814498	A1	108023734
chrA1.121853940	A1	108008414
chrA1.121862194	A1	108000160
chrA1.121911498	A1	107980840
chrA1.121942946	A1	107969838
chrA1.122028566	A1	93870079
chrA1.122069130	A1	107907301
chrA1.122097594	A1	93841557
chrA1.12212832	A1	10162877
chrA1.122160452	A1	93809966
chrA1.122219567	A1	93535822
chrA1.122274868	A1	107809931
chrA1.122338728	A1	93739462
chrA1.122440442	A1	93650281
chrA1.122465543	A1	107732381
chrA1.122469025	A1	107728900
chrA1.122500278	A1	107707147
chrA1.122548477	A1	93704907
chrA1.122579260	A1	107650592
chrA1.122615494	A1	107642159
chrA1.122648348	A1	93755722
chrA1.122684414	A1	93515501
chrA1.122719096	A1	107582584
chrA1.122734260	A1	107571650
chrA1.12274369	A1	10205494
chrA1.122765883	A1	107562981
chrA1.122813463	A1	107534027
chrA1.122848364	A1	93449345
chrA1.122909288	A1	107487495
chrA1.122939431	A1	93419371
chrA1.122945	A1	628279
chrA1.122973156	A1	107456591
chrA1.122999881	A1	107453570
chrA1.123057612	A1	93357152
chrA1.123085019	A1	107402877
chrA1.123121870	A1	93322423
chrA1.12317851	A1	10229723
chrA1.123256165	A1	93253262
chrA1.123299721	A1	93231016
chrA1.1233125	A1	1397319
chrA1.123330212	A1	107292391
chrA1.123355813	A1	107268907
chrA1.123400907	A1	93178196
chrA1.123482048	A1	107211480
chrA1.123522915	A1	107193622
chrA1.123570319	A1	93095880
chrA1.123613461	A1	93068612
chrA1.123642947	A1	93064450
chrA1.123673132	A1	107130987
chrA1.12372928	A1	10275573
chrA1.123745701	A1	107107400
chrA1.123812856	A1	107068113
chrA1.123866453	A1	92944508
chrA1.123945314	A1	106996108
chrA1.123996833	A1	106980503
chrA1.124055727	A1	106934355
chrA1.12407641	A1	10309109
chrA1.124084711	A1	106917750
chrA1.124152866	A1	106883506
chrA1.124204466	A1	106860585
chrA1.124240168	A1	92753921
chrA1.124266239	A1	106831575
chrA1.124294327	A1	106816956
chrA1.124354211	A1	106785673
chrA1.124407950	A1	106759935
chrA1.124543431	A1	106686380
chrA1.124580841	A1	106677366
chrA1.124658893	A1	106641082
chrA1.12467435	A1	10358025
chrA1.124695248	A1	106615782
chrA1.124722295	A1	106605814
chrA1.124758664	A1	106579215
chrA1.124801330	A1	92487740
chrA1.124872553	A1	106514795
chrA1.124896696	A1	106505267
chrA1.124941381	A1	106485537
chrA1.124991896	A1	106106984
chrA1.125030801	A1	92394876
chrA1.125076433	A1	106152844
chrA1.125102138	A1	106168458
chrA1.125173666	A1	92331767
chrA1.125219391	A1	92307999
chrA1.125232504	A1	106231451
chrA1.125286509	A1	106252396
chrA1.125322417	A1	92257253
chrA1.125357774	A1	106291608
chrA1.125405877	A1	106315121
chrA1.125431368	A1	106322095
chrA1.125522576	A1	106372582
chrA1.125565747	A1	92122534
chrA1.12557442	A1	10431448
chrA1.125603678	A1	106407874
chrA1.125638977	A1	106428890
chrA1.125679629	A1	106446151
chrA1.125736038	A1	92034798
chrA1.125762561	A1	92007486
chrA1.125796471	A1	91983646
chrA1.125840054	A1	91941284
chrA1.12588199	A1	10460708
chrA1.125899621	A1	91895165
chrA1.125928397	A1	91882438
chrA1.1261019	A1	1424467
chrA1.12642007	A1	10499319
chrA1.12785848	A1	10623947
chrA1.12830332	A1	10659948
chrA1.12856275	A1	10684801
chrA1.1286685	A1	1446684
chrA1.12888530	A1	10712281
chrA1.12923024	NULL	NULL
chrA1.12943954	A1	10750222
chrA1.12954788	A1	10761054
chrA1.12991652	A1	10785164
chrA1.13024154	A1	10808121
chrA1.13073161	A1	10863790
chrA1.13116339	A1	10889130
chrA1.13164915	A1	10929011
chrA1.132083910	A1	102298544
chrA1.132131466	A1	102345991
chrA1.132133457	A1	102347996
chrA1.132194210	A1	102398268
chrA1.132223238	A1	102426861
chrA1.132268894	A1	102463227
chrA1.132314745	A1	102496853
chrA1.132342501	A1	102523410
chrA1.132368086	A1	102548823
chrA1.1324146	A1	1473210
chrA1.132477572	NULL	NULL
chrA1.132515093	A1	102650126
chrA1.132553253	A1	102684058
chrA1.13256684	A1	11004687
chrA1.132599403	A1	102725679
chrA1.132635075	A1	102754748
chrA1.132676616	NULL	NULL
chrA1.132754059	A1	102850625
chrA1.132778937	A1	102868327
chrA1.132830816	A1	102910366
chrA1.13283182	A1	11031185
chrA1.132861285	A1	102931685
chrA1.132929387	A1	102986508
chrA1.133034064	A1	103071599
chrA1.133086405	A1	103107918
chrA1.133142001	A1	103151587
chrA1.133198902	A1	103199026
chrA1.133226914	A1	103214359
chrA1.133315714	A1	103288147
chrA1.133381863	A1	103333349
chrA1.133419433	A1	103367554
chrA1.133446288	A1	103393848
chrA1.13353050	A1	11060439
chrA1.133537919	A1	103466237
chrA1.133649137	A1	103558451
chrA1.133693814	A1	103596037
chrA1.133729167	A1	103617000
chrA1.133761704	A1	103642654
chrA1.133768072	A1	103649022
chrA1.133868335	A1	103736376
chrA1.133898304	A1	103808814
chrA1.133899373	A1	103807744
chrA1.133957896	A1	103799820
chrA1.13398149	A1	11090494
chrA1.134016754	A1	103836850
chrA1.134058977	A1	103875042
chrA1.134103978	NULL	NULL
chrA1.134181811	A1	103953582
chrA1.134215952	A1	103995551
chrA1.134251921	A1	104019450
chrA1.134295279	A1	104055275
chrA1.134375151	A1	104132946
chrA1.134418574	A1	104156993
chrA1.13442894	A1	11132968
chrA1.134458464	A1	104186219
chrA1.134609534	A1	104313361
chrA1.134654240	A1	104349433
chrA1.134678515	A1	104366504
chrA1.134678721	A1	104366710
chrA1.134731631	A1	104409159
chrA1.134757935	A1	104429371
chrA1.134834412	A1	104492328
chrA1.134848392	A1	104506603
chrA1.134902067	A1	104550749
chrA1.134927641	A1	104576222
chrA1.134965404	A1	104600172
chrA1.13497886	A1	11173671
chrA1.135019168	A1	104650135
chrA1.135091643	NULL	NULL
chrA1.135148831	A1	104745785
chrA1.135173109	A1	104769205
chrA1.135204883	A1	104799001
chrA1.135237319	NULL	NULL
chrA1.135320468	A1	104879343
chrA1.135354643	A1	104906799
chrA1.135383152	A1	104930730
chrA1.13541741	NULL	NULL
chrA1.135439187	A1	104982688
chrA1.135527988	NULL	NULL
chrA1.135568083	A1	105083260
chrA1.135594988	A1	105095743
chrA1.135652523	A1	105142481
chrA1.135694065	A1	105172910
chrA1.13572163	A1	11234878
chrA1.135733853	A1	105204907
chrA1.135766625	A1	105232190
chrA1.135782723	A1	105245362
chrA1.135806994	A1	105266171
chrA1.135833172	A1	105284002
chrA1.135868338	A1	105317561
chrA1.135896971	A1	105339474
chrA1.135938652	A1	105375369
chrA1.135986510	A1	105413339
chrA1.136021479	A1	105445305
chrA1.136084156	A1	105495932
chrA1.13609810	NULL	NULL
chrA1.136116241	A1	105525665
chrA1.1361289	A1	1504013
chrA1.136169758	A1	105564749
chrA1.136193148	A1	105587553
chrA1.136231038	A1	105617937
chrA1.136308280	A1	105684665
chrA1.136337545	A1	105706568
chrA1.136361368	NULL	NULL
chrA1.136427726	A1	105781579
chrA1.136455885	A1	105804754
chrA1.136459115	A1	105807984
chrA1.136522355	A1	105863526
chrA1.13653749	A1	11304909
chrA1.136554849	A1	105888572
chrA1.136597438	A1	105926770
chrA1.136624855	A1	105948577
chrA1.136652468	NULL	NULL
chrA1.136721003	A1	106026987
chrA1.136756201	A1	106061829
chrA1.136784618	A1	106090408
chrA1.13701647	A1	11348389
chrA1.137145095	A1	106456455
chrA1.137173664	A1	106482906
chrA1.137247937	A1	106536085
chrA1.137277902	A1	106568571
chrA1.137396933	A1	106696146
chrA1.137440059	A1	106740006
chrA1.13753159	A1	11381573
chrA1.137641141	A1	106955694
chrA1.137732212	NULL	NULL
chrA1.137774762	A1	107095821
chrA1.137813875	A1	107133337
chrA1.137903422	A1	107227769
chrA1.13800563	A1	11416624
chrA1.138057671	A1	107406431
chrA1.138186119	A1	107538912
chrA1.138274003	A1	107625488
chrA1.138388437	A1	107740931
chrA1.13846676	A1	11457101
chrA1.138475130	A1	107829478
chrA1.138534753	A1	107882100
chrA1.138747224	A1	108102243
chrA1.13876652	A1	11483998
chrA1.138957254	A1	108319394
chrA1.139002908	A1	108358190
chrA1.139137743	A1	108504378
chrA1.139146025	A1	108512162
chrA1.13916615	A1	11521990
chrA1.139310419	A1	108680291
chrA1.139349940	A1	108716442
chrA1.139400504	A1	108774556
chrA1.139428892	A1	108805183
chrA1.139473565	A1	108844263
chrA1.13951769	A1	11545145
chrA1.139519627	A1	108883601
chrA1.139585413	A1	108934750
chrA1.139630779	A1	108966690
chrA1.139655617	A1	108985723
chrA1.139725724	A1	109049180
chrA1.139756816	A1	109080190
chrA1.139829089	A1	109156156
chrA1.139855220	A1	109178798
chrA1.139857851	A1	109181475
chrA1.139860553	A1	109184176
chrA1.139891545	A1	109215006
chrA1.1398935	A1	1528589
chrA1.13995104	A1	11580276
chrA1.140000066	A1	109336192
chrA1.140135110	A1	109481270
chrA1.140178715	A1	109553972
chrA1.140217619	A1	109580955
chrA1.140227571	A1	109585392
chrA1.14025631	A1	11606439
chrA1.140259993	A1	109613221
chrA1.140299912	A1	109664062
chrA1.140326066	A1	109685180
chrA1.140364927	A1	109703872
chrA1.140396514	A1	109728270
chrA1.140423716	A1	109747236
chrA1.140511209	A1	109823637
chrA1.140542337	A1	109852341
chrA1.140570445	A1	109878154
chrA1.140623042	A1	109917342
chrA1.140671772	A1	109954565
chrA1.140702412	A1	109979464
chrA1.140754347	A1	110002436
chrA1.14076047	A1	11649333
chrA1.140801766	A1	110051581
chrA1.140839599	A1	110084317
chrA1.140867308	A1	110108810
chrA1.140918877	A1	110158676
chrA1.140994344	A1	110231828
chrA1.141043616	A1	110278834
chrA1.141074396	A1	110297077
chrA1.14109029	A1	11672046
chrA1.141155638	A1	110353923
chrA1.141199619	A1	110391246
chrA1.141247809	NULL	NULL
chrA1.141282025	A1	110461523
chrA1.141364296	A1	110529052
chrA1.141390027	A1	110550224
chrA1.141446210	A1	110609318
chrA1.141462826	A1	110625540
chrA1.141525223	A1	110673547
chrA1.141556384	A1	110699955
chrA1.141587317	A1	110722429
chrA1.141637398	A1	110757483
chrA1.141662286	A1	110777301
chrA1.141695131	A1	110806080
chrA1.141749706	A1	110848883
chrA1.141787679	A1	110880738
chrA1.141821868	A1	110912781
chrA1.141833659	A1	110920440
chrA1.141869164	A1	110947144
chrA1.14187487	A1	11734959
chrA1.141909472	A1	110980571
chrA1.141943742	A1	111007532
chrA1.141973305	A1	111039864
chrA1.142046274	A1	111092656
chrA1.142098124	A1	111140403
chrA1.142127595	NULL	NULL
chrA1.142153396	A1	111192232
chrA1.142185811	A1	111209444
chrA1.142230856	A1	111254404
chrA1.142307610	A1	111247555
chrA1.14232601	A1	11768295
chrA1.142357091	A1	111295594
chrA1.1424	A1	524464
chrA1.142436308	NULL	NULL
chrA1.142459980	A1	111375714
chrA1.142508743	A1	111398461
chrA1.142598336	A1	111514983
chrA1.142653472	NULL	NULL
chrA1.14271734	A1	11798672
chrA1.142734019	A1	111617699
chrA1.142756423	A1	111629172
chrA1.142919055	A1	111761667
chrA1.142943942	A1	111769516
chrA1.143018472	A1	111821240
chrA1.143049108	A1	111842421
chrA1.143081935	A1	111874427
chrA1.14315351	A1	11826851
chrA1.143157381	A1	111925169
chrA1.143220835	A1	111970557
chrA1.143272690	A1	112016791
chrA1.143303929	A1	112044202
chrA1.143352914	A1	112087732
chrA1.143397298	A1	112126156
chrA1.14342550	A1	11852748
chrA1.143445186	A1	112166052
chrA1.143492714	A1	112201399
chrA1.143523884	A1	112230491
chrA1.143527075	A1	112233534
chrA1.143561214	A1	112261353
chrA1.14390311	A1	11895629
chrA1.144010565	B4	4320194
chrA1.144045369	A1	112761559
chrA1.14429414	A1	11930698
chrA1.1443742	A1	1559546
chrA1.144534102	A1	113258946
chrA1.144588410	A1	113317929
chrA1.144650130	A1	113361966
chrA1.144723350	A1	113422342
chrA1.14475586	A1	11975283
chrA1.144808790	A1	113487238
chrA1.144808801	A1	113487249
chrA1.144860988	A1	113531010
chrA1.144911936	A1	113565209
chrA1.144950492	A1	113592453
chrA1.144977428	A1	113620802
chrA1.145004130	A1	113640138
chrA1.145036654	A1	113667876
chrA1.145061998	A1	113691986
chrA1.14510160	A1	11998734
chrA1.145179016	A1	113786323
chrA1.145213431	A1	113814499
chrA1.145256189	A1	113852145
chrA1.145282780	A1	113856846
chrA1.145314885	A1	113889174
chrA1.145365157	A1	113934804
chrA1.145373109	A1	113942752
chrA1.145395508	A1	113954005
chrA1.145429139	A1	113987564
chrA1.145453016	A1	114007917
chrA1.14546925	A1	12024878
chrA1.145487100	NULL	NULL
chrA1.145517443	A1	114062421
chrA1.145549970	A1	114091606
chrA1.145573801	A1	114110427
chrA1.145632132	A1	114154487
chrA1.145675151	A1	114193176
chrA1.145708858	A1	114222183
chrA1.14572954	A1	12050628
chrA1.145827667	A1	114304375
chrA1.145851460	A1	114327040
chrA1.145904276	A1	114375623
chrA1.145929233	A1	114400654
chrA1.145962963	A1	114425013
chrA1.146002097	A1	114455605
chrA1.146058604	A1	114506711
chrA1.146081577	A1	114529698
chrA1.146100331	A1	114548470
chrA1.146131625	A1	114559128
chrA1.146163761	A1	114584388
chrA1.146198280	A1	114616875
chrA1.14621540	A1	12084643
chrA1.146232798	A1	114637314
chrA1.146302286	A1	114692551
chrA1.146381587	A1	114760248
chrA1.146449650	A1	114812289
chrA1.146489683	A1	114852321
chrA1.146528946	A1	114891585
chrA1.146581527	A1	114902676
chrA1.146629049	NULL	NULL
chrA1.146672804	A1	114980222
chrA1.146707575	A1	115014985
chrA1.146740485	A1	115022788
chrA1.146786535	A1	115068835
chrA1.146849191	A1	115098195
chrA1.146883627	A1	115131476
chrA1.146915570	NULL	NULL
chrA1.146934423	A1	115178534
chrA1.146960632	A1	115201490
chrA1.146994370	A1	115232247
chrA1.147072092	A1	115304400
chrA1.14709342	A1	12139183
chrA1.147096023	A1	115325457
chrA1.147124547	A1	115353645
chrA1.147153532	A1	115372027
chrA1.147175927	A1	115394425
chrA1.147199838	A1	115410822
chrA1.1472115	A1	1575842
chrA1.147238196	NULL	NULL
chrA1.147265980	A1	115461619
chrA1.147319962	A1	115510436
chrA1.147367688	A1	115543096
chrA1.14741159	A1	12167690
chrA1.147422655	A1	115588810
chrA1.147450359	A1	115609402
chrA1.147498953	A1	115644318
chrA1.147552986	A1	115688820
chrA1.147587596	A1	115712560
chrA1.147627831	A1	115752478
chrA1.147652232	A1	115764206
chrA1.147688966	A1	115799834
chrA1.147715147	A1	115826589
chrA1.147776176	A1	115881342
chrA1.147827262	A1	115917045
chrA1.147879264	A1	115959062
chrA1.147916524	A1	115996468
chrA1.147947796	A1	116020254
chrA1.14795534	NULL	NULL
chrA1.147993178	A1	116068504
chrA1.148024640	A1	116091285
chrA1.148085089	A1	116131181
chrA1.148129673	A1	116176103
chrA1.148170023	A1	116203975
chrA1.148204612	A1	116233425
chrA1.148241639	A1	116265802
chrA1.148282658	A1	116306958
chrA1.148316838	A1	116325423
chrA1.14836170	A1	12254468
chrA1.148378519	A1	116376336
chrA1.148416839	A1	116402331
chrA1.148463511	A1	116437207
chrA1.148511500	A1	116495946
chrA1.148575269	A1	116545458
chrA1.148626927	A1	116599282
chrA1.148702003	A1	116613497
chrA1.14875287	NULL	NULL
chrA1.148764692	A1	116674898
chrA1.148818073	A1	116714468
chrA1.148879229	A1	116773970
chrA1.148945874	A1	116824803
chrA1.148973295	A1	116894603
chrA1.148974	A1	646736
chrA1.14901873	A1	12308821
chrA1.149020019	A1	116923293
chrA1.149077546	A1	116954203
chrA1.149121432	A1	116977540
chrA1.149160369	A1	117009680
chrA1.149220412	A1	117053948
chrA1.149261860	A1	117089118
chrA1.149271529	A1	117098785
chrA1.14927950	A1	12330026
chrA1.149290201	A1	117106456
chrA1.149379898	A1	117183073
chrA1.149425030	A1	117222782
chrA1.149465325	A1	117253823
chrA1.149492747	A1	117276347
chrA1.149517674	A1	117289870
chrA1.149552500	A1	117315863
chrA1.149610256	A1	117354761
chrA1.149639496	A1	117324154
chrA1.149669121	A1	117399538
chrA1.149698114	A1	117425372
chrA1.149735057	A1	117463039
chrA1.149768143	A1	117487553
chrA1.14976851	A1	12370989
chrA1.149816526	A1	117534041
chrA1.149851274	A1	117553713
chrA1.149902862	A1	117595274
chrA1.149963075	A1	117651516
chrA1.150000177	A1	117681616
chrA1.15002736	A1	12390732
chrA1.150042862	A1	117722066
chrA1.150076892	A1	117743159
chrA1.150102051	A1	117759723
chrA1.15045382	A1	12433112
chrA1.15081309	A1	12458476
chrA1.150927528	A1	119148144
chrA1.150958401	A1	119178201
chrA1.151030041	A1	119235604
chrA1.151095320	NULL	NULL
chrA1.151109226	A1	119298269
chrA1.15111432	A1	12480922
chrA1.151135389	A1	119316209
chrA1.151220354	A1	119398750
chrA1.151284259	A1	119447714
chrA1.151341639	A1	119498824
chrA1.151368078	A1	119514922
chrA1.151379419	A1	119526269
chrA1.151418290	A1	119556730
chrA1.151504976	A1	119633195
chrA1.151549939	A1	119661339
chrA1.151575562	A1	119687369
chrA1.151607769	A1	119709977
chrA1.151662452	A1	119756144
chrA1.151711589	A1	119790908
chrA1.15172550	A1	12535552
chrA1.151736280	A1	119815575
chrA1.151774711	A1	119836387
chrA1.151802283	A1	119863960
chrA1.151848174	A1	119897841
chrA1.151882900	A1	119925734
chrA1.151955434	A1	119985012
chrA1.151983860	A1	120013431
chrA1.152011612	A1	120030572
chrA1.152012524	A1	120031484
chrA1.152061888	NULL	NULL
chrA1.152087566	A1	120087462
chrA1.15211378	A1	12570805
chrA1.152116583	A1	120114690
chrA1.152145477	A1	120132657
chrA1.152245944	A1	120217135
chrA1.152284386	A1	120254753
chrA1.152317387	A1	120265208
chrA1.152356050	A1	120296157
chrA1.152390027	A1	120329279
chrA1.1524078	A1	1612056
chrA1.152449635	A1	120367671
chrA1.15245147	A1	12600481
chrA1.152488696	A1	120398419
chrA1.152577166	A1	120466004
chrA1.152640105	A1	120522063
chrA1.152688310	A1	120560570
chrA1.152753164	A1	120618514
chrA1.152792735	A1	120651131
chrA1.152820985	A1	120669896
chrA1.152894519	A1	120724623
chrA1.152998989	A1	120802769
chrA1.153043862	A1	120846817
chrA1.153079342	A1	120878413
chrA1.153104219	A1	120898904
chrA1.15311103	A1	12650634
chrA1.153178186	A1	120960637
chrA1.153225525	NULL	NULL
chrA1.153262452	A1	121035220
chrA1.153305233	A1	121076404
chrA1.153342385	A1	121102942
chrA1.153379148	A1	121128726
chrA1.153417534	A1	121163142
chrA1.153458015	A1	121201062
chrA1.153511009	A1	121220805
chrA1.153539723	A1	121243059
chrA1.153567245	A1	121270556
chrA1.153592778	A1	121291348
chrA1.153655524	A1	121349552
chrA1.15367332	A1	12698237
chrA1.153680196	A1	121361857
chrA1.153717649	A1	121390901
chrA1.153749290	A1	121413926
chrA1.153801039	A1	121456460
chrA1.153869349	A1	121513145
chrA1.153920376	A1	121545589
chrA1.153983095	A1	121586914
chrA1.154029594	A1	121632355
chrA1.15413408	A1	12737263
chrA1.154140777	A1	121723191
chrA1.154166163	A1	121747038
chrA1.154242657	A1	121816186
chrA1.154270766	A1	121836529
chrA1.154340479	A1	121893143
chrA1.154424214	A1	121958089
chrA1.154459738	A1	121989703
chrA1.154514545	A1	122035956
chrA1.154577083	A1	122083968
chrA1.154601832	A1	122101956
chrA1.154630201	A1	122127224
chrA1.154658901	A1	122153636
chrA1.154746107	A1	122228942
chrA1.154775285	A1	122250773
chrA1.154785902	A1	122253892
chrA1.154815655	A1	122283566
chrA1.154851665	A1	122305427
chrA1.154887423	A1	122341253
chrA1.154897381	A1	122353152
chrA1.154924626	A1	122380604
chrA1.154981295	A1	122417006
chrA1.15527226	A1	12827491
chrA1.15552359	NULL	NULL
chrA1.1556012	A1	1640570
chrA1.15595890	A1	12877361
chrA1.15598352	A1	12880981
chrA1.15671363	A1	12942025
chrA1.15715980	A1	12976547
chrA1.15716044	A1	12976611
chrA1.15752352	A1	13007314
chrA1.15779930	A1	13022030
chrA1.158035410	A1	129599940
chrA1.15805763	A1	13039851
chrA1.158095223	A1	129554175
chrA1.158103631	A1	129546057
chrA1.158162850	A1	129494195
chrA1.158201185	A1	129463959
chrA1.158248680	NULL	NULL
chrA1.158308851	A1	129373676
chrA1.15832132	C1	143344603
chrA1.158351979	A1	129338608
chrA1.158383317	A1	129324065
chrA1.158420039	A1	129288129
chrA1.158523401	A1	129222085
chrA1.158568315	A1	129177221
chrA1.1585757	A1	1654680
chrA1.158614056	A1	129150581
chrA1.158660238	A1	129119860
chrA1.15866664	A1	13073837
chrA1.158712984	A1	129088293
chrA1.158743365	A1	129058312
chrA1.158769725	A1	129047794
chrA1.158804496	A1	129019155
chrA1.158829322	NULL	NULL
chrA1.158860988	A1	128965984
chrA1.158934992	A1	128898479
chrA1.158966328	A1	128866793
chrA1.158998605	A1	128850116
chrA1.15901890	A1	13109656
chrA1.159032110	A1	128828682
chrA1.159065980	A1	128787273
chrA1.159095614	A1	128765753
chrA1.159173522	A1	128702733
chrA1.159198661	A1	128685143
chrA1.159239172	A1	128650653
chrA1.159285023	A1	128613479
chrA1.159324675	A1	128579122
chrA1.159360200	A1	128555547
chrA1.159435382	A1	128498861
chrA1.159469535	A1	128471408
chrA1.159496961	A1	128446852
chrA1.159569522	A1	128424011
chrA1.159601875	A1	128390634
chrA1.15963118	A1	13160340
chrA1.159659309	A1	128342400
chrA1.159692179	A1	128314273
chrA1.159723649	A1	128289442
chrA1.159761755	A1	128258328
chrA1.159837814	A1	128215832
chrA1.159927826	A1	128139288
chrA1.159963334	A1	128111145
chrA1.160014621	A1	128073410
chrA1.160052339	A1	128049716
chrA1.160079346	A1	128030706
chrA1.160105962	A1	128009409
chrA1.160136954	A1	127982099
chrA1.16019880	A1	13201507
chrA1.160211596	D2	10186362
chrA1.160257331	A1	127875637
chrA1.160268642	A1	127906567
chrA1.160295891	A1	127857486
chrA1.160352805	A1	127817265
chrA1.160398856	A1	127773211
chrA1.160478519	A1	127716946
chrA1.160521602	A1	127698174
chrA1.160545255	A1	127680900
chrA1.16054671	A1	13235103
chrA1.16055412	A1	13235843
chrA1.160717769	A1	127530241
chrA1.160756892	A1	127495844
chrA1.160785797	A1	127467966
chrA1.160844933	D4	83565020
chrA1.160915981	A1	127384897
chrA1.160953149	A1	127355022
chrA1.160985055	A1	127324526
chrA1.161026290	A1	127284767
chrA1.161063367	A1	127253329
chrA1.161084817	A1	127236902
chrA1.16116982	A1	13288797
chrA1.161197226	A1	127151394
chrA1.161233910	A1	127116173
chrA1.161275371	A1	127080378
chrA1.161332565	A1	127030498
chrA1.161387897	A1	126979619
chrA1.161448248	A1	126927281
chrA1.161489899	A1	126890962
chrA1.16151517	A1	13313453
chrA1.161580183	A1	126833670
chrA1.161619554	A1	126804248
chrA1.161713091	A1	126733914
chrA1.161717676	A1	126728718
chrA1.161766120	A1	126686337
chrA1.161801570	A1	126656226
chrA1.161838673	A1	126626694
chrA1.161869842	A1	126601684
chrA1.161895357	A1	126583930
chrA1.161973057	A1	126529295
chrA1.16197816	A1	13352680
chrA1.161984337	A1	126519439
chrA1.162081613	A1	126463891
chrA1.162120905	A1	126426215
chrA1.162148638	A1	126402466
chrA1.162179289	A1	126383032
chrA1.16225362	A1	13372166
chrA1.162258988	A1	126298310
chrA1.162377497	NULL	NULL
chrA1.162434642	A1	126140637
chrA1.162474940	A1	126114419
chrA1.162554203	A1	126054657
chrA1.162596227	A1	126028631
chrA1.162628926	A1	125998076
chrA1.162655171	A1	125980220
chrA1.162702672	A1	125939061
chrA1.162741383	A1	125916726
chrA1.162795290	A1	125827933
chrA1.162839218	A1	125844601
chrA1.162878318	A1	125801752
chrA1.162902867	A1	125760383
chrA1.162944756	A1	125747819
chrA1.163001767	A1	125688852
chrA1.163030650	A1	125665833
chrA1.16305751	A1	13440165
chrA1.163092022	A1	125627870
chrA1.1631184	A1	1689582
chrA1.163168629	A1	125564679
chrA1.163199548	A1	125539209
chrA1.163257330	A1	125485453
chrA1.163308347	A1	125448120
chrA1.163344378	A1	125415567
chrA1.163423840	A1	125350371
chrA1.163457746	A1	125325693
chrA1.163492878	A1	125293261
chrA1.163537849	A1	125258331
chrA1.163570975	A1	125232487
chrA1.163606444	A1	125199969
chrA1.163639960	A1	125174825
chrA1.163687238	A1	125132001
chrA1.16368820	A1	13494614
chrA1.163737350	A1	125091437
chrA1.163803770	A1	125040568
chrA1.163812952	A1	125029679
chrA1.163858684	A1	124999578
chrA1.163907908	A1	124952689
chrA1.163948753	A1	124923616
chrA1.163993617	A1	124889535
chrA1.164043069	A1	124843591
chrA1.164093420	A1	124809935
chrA1.16410795	A1	13532662
chrA1.164168120	A1	124745871
chrA1.164273722	A1	124659807
chrA1.164318597	A1	124620644
chrA1.164354832	A1	124591372
chrA1.164386257	A1	124561679
chrA1.164439426	A1	124521956
chrA1.164498874	A1	124469326
chrA1.164540895	A1	124441136
chrA1.16458668	A1	13571728
chrA1.164615734	A1	124377971
chrA1.164659619	A1	124345754
chrA1.164689419	A1	124322755
chrA1.164727603	A1	124287023
chrA1.164753456	A1	124261170
chrA1.164858396	A1	124176507
chrA1.164894227	A1	124142006
chrA1.164984034	A1	124069565
chrA1.16500852	A1	13610748
chrA1.165013469	A1	124047289
chrA1.165064327	A1	124007303
chrA1.165097864	A1	123982480
chrA1.165140571	A1	123954094
chrA1.165177715	A1	123918361
chrA1.165219211	A1	123884523
chrA1.165330690	A1	123785232
chrA1.165383022	A1	123738723
chrA1.165410590	A1	123710987
chrA1.16542159	A1	13653050
chrA1.165439022	A1	123687751
chrA1.165459902	A1	123667726
chrA1.165503317	A1	123635488
chrA1.165564624	A1	123587660
chrA1.165574466	A1	123577819
chrA1.165710759	A1	123477734
chrA1.165763772	A1	123432996
chrA1.165826227	A1	123403762
chrA1.165854918	A1	123375066
chrA1.165929948	A1	123307189
chrA1.165985437	A1	123267808
chrA1.166048744	A1	123211036
chrA1.166091493	A1	123167589
chrA1.166115136	A1	123147754
chrA1.166131186	A1	123131925
chrA1.166175367	A1	123094732
chrA1.166305749	A1	122983488
chrA1.166331725	A1	122956278
chrA1.1663585	A1	1712556
chrA1.166383822	A1	122913828
chrA1.166419901	A1	122888283
chrA1.16645920	A1	13722241
chrA1.166470715	A1	122842187
chrA1.166501521	A1	122813130
chrA1.166531913	NULL	NULL
chrA1.166562082	A1	122772482
chrA1.166591163	A1	122753221
chrA1.166622860	A1	122734699
chrA1.166677665	A1	122691431
chrA1.166718912	A1	122667341
chrA1.166756884	A1	122644397
chrA1.16681608	A1	13746502
chrA1.166826496	A1	122588150
chrA1.166887363	A1	122548594
chrA1.166922317	A1	122515900
chrA1.166959703	A1	129626755
chrA1.167022159	A1	129680730
chrA1.167055723	A1	129706893
chrA1.167084149	A1	129731156
chrA1.167157185	A1	129798944
chrA1.16718239	A1	13778900
chrA1.167193091	A1	129830505
chrA1.167219039	A1	129844209
chrA1.167274015	A1	129887968
chrA1.167317391	A1	129920903
chrA1.167342967	A1	129946642
chrA1.167381130	A1	129969970
chrA1.167414157	A1	129994718
chrA1.167469194	A1	130038136
chrA1.167522695	A1	130090633
chrA1.167556166	A1	130115270
chrA1.167607075	A1	130158675
chrA1.167670161	A1	130209985
chrA1.167695101	A1	130228323
chrA1.167739928	A1	130260489
chrA1.167771019	A1	130288410
chrA1.167835101	A1	130326518
chrA1.167870197	A1	130351490
chrA1.167916248	A1	130398611
chrA1.167950964	A1	130433373
chrA1.167956581	A1	130438991
chrA1.167999254	A1	130448883
chrA1.16802269	A1	13845013
chrA1.168026137	A1	130480458
chrA1.168059249	A1	130511896
chrA1.168092751	A1	130536582
chrA1.168160425	A1	130606277
chrA1.168208316	A1	130655313
chrA1.168242203	A1	130687462
chrA1.168294595	A1	130720270
chrA1.168318954	A1	130738192
chrA1.168333103	A1	130749331
chrA1.16834743	A1	13871416
chrA1.168359462	A1	130775020
chrA1.168490812	A1	130888745
chrA1.168544821	A1	130933306
chrA1.168593245	A1	130974435
chrA1.168656241	A1	131030586
chrA1.168692264	A1	131065907
chrA1.16871535	A1	13899035
chrA1.168723143	A1	131088680
chrA1.168799102	A1	131155342
chrA1.168825857	B4	105247545
chrA1.168893846	A3	83791324
chrA1.168930217	A1	131248393
chrA1.168941881	A1	131257551
chrA1.168988977	A1	131296987
chrA1.169030743	A1	131337416
chrA1.169076621	A1	131372329
chrA1.169114543	A1	131403246
chrA1.1691780	A1	1738150
chrA1.169179842	A1	131438903
chrA1.169219111	D3	12083464
chrA1.169246158	A1	131471862
chrA1.16925164	NULL	NULL
chrA1.169297576	A1	131496596
chrA1.169342771	A1	131527102
chrA1.169373948	D3	12158648
chrA1.169429846	A1	131563551
chrA1.169461878	A1	131570859
chrA1.169515839	D3	12232846
chrA1.169571452	A1	131623736
chrA1.16958037	A1	13964236
chrA1.169648216	A1	131659925
chrA1.169713829	D3	12333576
chrA1.169754207	NULL	NULL
chrA1.169804454	NULL	NULL
chrA1.169837443	D3	12389916
chrA1.169879771	NULL	NULL
chrA1.169941697	D3	12440046
chrA1.16995065	A1	13994936
chrA1.169994536	A1	131837033
chrA1.170083543	A1	131874472
chrA1.170131717	D3	12542463
chrA1.170141467	D3	12552227
chrA1.170174230	A1	131903619
chrA1.170244606	NULL	NULL
chrA1.170280782	A1	131941355
chrA1.170307600	A1	131963198
chrA1.170338420	D3	12610419
chrA1.170374083	D3	12646080
chrA1.17041066	A1	14033831
chrA1.170421630	A1	132013718
chrA1.170452659	A1	132025258
chrA1.170491115	A1	132048183
chrA1.170497443	D3	12694371
chrA1.170535359	D3	12708416
chrA1.170564299	A1	132078703
chrA1.170603297	D3	12747552
chrA1.170638291	A1	132116364
chrA1.170682094	D3	12776387
chrA1.170729060	D3	12798764
chrA1.170798724	A1	132190937
chrA1.17089062	A1	14075768
chrA1.170901230	NULL	NULL
chrA1.170927648	A1	132249568
chrA1.170954805	D3	12907201
chrA1.171018814	D3	12931907
chrA1.171060408	A1	132302592
chrA1.171099439	D3	12966198
chrA1.171136444	A1	132338479
chrA1.171191885	D3	13010410
chrA1.171222347	NULL	NULL
chrA1.171246205	D3	13038662
chrA1.171318744	NULL	NULL
chrA1.171343087	A1	132438022
chrA1.171388029	D3	13108123
chrA1.17143021	A1	14117634
chrA1.171455153	A1	132488484
chrA1.171504333	A1	132516823
chrA1.171549411	A1	132547493
chrA1.171617110	A1	132598316
chrA1.171650020	A1	132630799
chrA1.17167039	A1	14138399
chrA1.171692134	A1	132664047
chrA1.171781291	A1	132726153
chrA1.171817232	A1	132755742
chrA1.171842436	A1	132780784
chrA1.171869793	NULL	NULL
chrA1.171901566	A1	132827410
chrA1.17194248	A1	14163859
chrA1.171985854	A1	132906390
chrA1.172031677	A1	132940244
chrA1.172077802	A1	132969837
chrA1.172113042	A1	133012494
chrA1.172141056	A1	133032227
chrA1.172195428	A1	133078841
chrA1.172220920	A1	133111354
chrA1.172259502	A1	133138679
chrA1.17230200	A1	14189409
chrA1.172333001	A1	133195315
chrA1.172366979	A1	133228893
chrA1.172466907	A1	133310859
chrA1.172518238	A1	133348548
chrA1.1725465	A1	1764624
chrA1.172555163	A1	133374741
chrA1.172606011	A1	133411901
chrA1.17265077	A1	14218319
chrA1.172722950	A1	133490949
chrA1.172755838	A1	133529125
chrA1.172793551	A1	133563356
chrA1.172851688	A1	133605457
chrA1.172877557	A1	133631205
chrA1.172910348	A1	133655084
chrA1.172988106	NULL	NULL
chrA1.17299670	A1	14251807
chrA1.173012502	A1	133752287
chrA1.173064470	A1	133792296
chrA1.173092437	A1	133817203
chrA1.173147334	A1	133863694
chrA1.173209116	A1	133914920
chrA1.173251187	A1	133957021
chrA1.173276869	A1	133974108
chrA1.173313369	A1	134010950
chrA1.173364176	A1	134049450
chrA1.173430789	A1	134100180
chrA1.173478144	A1	134138864
chrA1.17350905	A1	14278529
chrA1.173520173	A1	134179052
chrA1.173555079	A1	134215050
chrA1.173579589	A1	134237772
chrA1.173673201	A1	134313648
chrA1.173705869	A1	134331039
chrA1.17375163	A1	14299599
chrA1.173753060	A1	134364808
chrA1.173798806	A1	134405564
chrA1.173827243	A1	134432224
chrA1.173860935	A1	134455362
chrA1.173890268	A1	134483742
chrA1.173923895	A1	134516967
chrA1.173936204	A1	134526351
chrA1.17404580	A1	14321027
chrA1.174087488	A1	134657147
chrA1.174227473	A1	134779729
chrA1.174252541	A1	134793153
chrA1.17428530	A1	14343408
chrA1.174290432	NULL	NULL
chrA1.174338072	A1	134874408
chrA1.174389065	A1	134913876
chrA1.174435779	A1	134949684
chrA1.174476584	A1	134979593
chrA1.174514632	A1	135012435
chrA1.174542949	A1	135039643
chrA1.174578195	A1	135086628
chrA1.174606314	A1	135105236
chrA1.174632015	A1	135116024
chrA1.17470228	NULL	NULL
chrA1.174758261	A1	135232430
chrA1.174791033	A1	135260312
chrA1.174819491	A1	135286771
chrA1.174866694	A1	135334437
chrA1.174895862	A1	135354426
chrA1.174933560	A1	135388638
chrA1.17494876	A1	14401651
chrA1.174959182	A1	135411031
chrA1.175015374	A1	135469304
chrA1.175093128	A1	135544287
chrA1.175122980	A1	135570848
chrA1.17516380	A1	14419057
chrA1.175177615	A1	135622800
chrA1.175224029	A1	135646768
chrA1.175254480	A1	135678454
chrA1.175281249	A1	135700049
chrA1.175317609	A1	135731560
chrA1.175348424	A1	135759777
chrA1.175418728	A1	135821211
chrA1.175453341	A1	135854119
chrA1.175480525	A1	135868041
chrA1.175482178	A1	135869693
chrA1.175486810	NULL	NULL
chrA1.175507059	A1	135889876
chrA1.175577432	A1	135944350
chrA1.175609807	A1	135975654
chrA1.175664887	A1	136013559
chrA1.175695892	A1	136044447
chrA1.175723038	A1	136063683
chrA1.175789148	A1	136113162
chrA1.175859867	A1	136176460
chrA1.175933953	A1	136223010
chrA1.17595430	A1	14483733
chrA1.175959461	A1	136242196
chrA1.176007734	A1	136282880
chrA1.176035272	A1	136304938
chrA1.176084393	A1	136353201
chrA1.176114264	A1	136373471
chrA1.176147031	A1	136406166
chrA1.176198460	NULL	NULL
chrA1.17626468	A1	14514422
chrA1.176271052	A1	136491873
chrA1.176317360	A1	136531573
chrA1.176341080	A1	136555142
chrA1.176368916	A1	136583087
chrA1.176397555	A1	136594396
chrA1.176421953	A1	136618507
chrA1.176446392	A1	136642760
chrA1.176450116	A1	136646486
chrA1.176582971	A1	136760046
chrA1.176617178	A1	136795687
chrA1.176647222	A1	136813239
chrA1.176695581	A1	136845781
chrA1.176729995	A1	136866632
chrA1.17673075	A1	14547048
chrA1.176779909	A1	136910824
chrA1.176804778	A1	136931545
chrA1.176810046	A1	136936814
chrA1.176838264	A1	136957731
chrA1.176866269	A1	136981556
chrA1.176891320	A1	137001264
chrA1.176921386	A1	137030358
chrA1.176984246	A1	137079732
chrA1.1770136	A1	1797972
chrA1.177042592	A1	137121261
chrA1.17705921	A1	14578420
chrA1.177098015	A1	137179014
chrA1.177144504	NULL	NULL
chrA1.177221307	A1	137269611
chrA1.177256811	A1	137305116
chrA1.177288682	A1	137313847
chrA1.17729593	A1	14590603
chrA1.177339840	A1	137345019
chrA1.177373150	A1	137376759
chrA1.177426008	A1	137415310
chrA1.177457609	A1	137446350
chrA1.177496245	A1	137484225
chrA1.177602534	A1	137569835
chrA1.177679890	A1	137634079
chrA1.177710722	A1	137655358
chrA1.177781018	A1	137717673
chrA1.177817046	A1	137748132
chrA1.177909610	A1	137829172
chrA1.17791014	A1	14649846
chrA1.177944253	A1	137851904
chrA1.17794519	A1	14653346
chrA1.177959720	A1	137862772
chrA1.178010781	A1	137906538
chrA1.178053861	A1	137939793
chrA1.178090827	A1	137979009
chrA1.178144265	A1	138024612
chrA1.178182453	A1	138057519
chrA1.178215295	A1	138091534
chrA1.178254322	A1	138115997
chrA1.17829027	A1	14680227
chrA1.178295841	NULL	NULL
chrA1.178324788	A1	138177781
chrA1.178451766	A1	138279133
chrA1.178475953	A1	138295828
chrA1.178555039	A1	138371206
chrA1.178579190	A1	138392282
chrA1.17861126	A1	14710696
chrA1.178631751	A1	138445951
chrA1.178657496	A1	138469787
chrA1.178682642	A1	138494277
chrA1.178756637	A1	138555010
chrA1.178783585	A1	138574743
chrA1.178832597	A1	138620023
chrA1.178894410	A1	138669675
chrA1.178943316	A1	138698349
chrA1.178972583	A1	138720845
chrA1.179016379	A1	138755178
chrA1.179041026	A1	138772135
chrA1.179083057	A1	138807560
chrA1.179122161	A1	138837421
chrA1.179153885	A1	138856645
chrA1.17919266	A1	14754743
chrA1.179200841	A1	138896364
chrA1.179272144	A1	138944469
chrA1.179301550	A1	138976250
chrA1.179352919	A1	139019661
chrA1.179398401	A1	139062214
chrA1.179425391	A1	139082232
chrA1.179450267	A1	139106783
chrA1.179462514	A1	139110456
chrA1.17948346	A1	14780455
chrA1.179511414	A1	139153145
chrA1.179631840	A1	139263820
chrA1.179669088	NULL	NULL
chrA1.179714719	A1	139313267
chrA1.1797295	A1	1822398
chrA1.179771313	A1	139361191
chrA1.179804844	A1	139394871
chrA1.179890614	A1	139459342
chrA1.179940668	A1	139492189
chrA1.180004332	A1	65897818
chrA1.180041724	A1	139564010
chrA1.180071934	A1	139593122
chrA1.180113591	A1	139630778
chrA1.180149506	A1	139659843
chrA1.180195485	A1	139703989
chrA1.180219910	A1	139720337
chrA1.18023442	A1	14842362
chrA1.180339170	A1	139812858
chrA1.18034295	A1	14853210
chrA1.180356188	A1	139828300
chrA1.180384179	A1	139842870
chrA1.180408783	A1	139862846
chrA1.180456775	A1	139902475
chrA1.180495865	A1	139936053
chrA1.180546650	A1	139970876
chrA1.180584200	A1	140002642
chrA1.180607894	A1	140039623
chrA1.180631838	A1	140048854
chrA1.180676014	A1	140083144
chrA1.18069171	A1	14871535
chrA1.180743257	A1	140142714
chrA1.180811353	A1	140210715
chrA1.180849638	A1	140226969
chrA1.180883853	A1	140254847
chrA1.180959720	A1	140320240
chrA1.180977304	A1	140336171
chrA1.18098411	A1	14892568
chrA1.181020900	A1	140379975
chrA1.181062363	A1	140409133
chrA1.181081674	A1	140429897
chrA1.181086611	A1	140436126
chrA1.181131404	NULL	NULL
chrA1.181185028	A1	140530649
chrA1.181234072	A1	140560156
chrA1.181304334	A1	140614358
chrA1.18134491	A1	14924603
chrA1.181365868	A1	140652708
chrA1.181422718	A1	140745758
chrA1.181476812	A1	140790217
chrA1.181525475	A1	140820445
chrA1.181573411	NULL	NULL
chrA1.181598009	NULL	NULL
chrA1.181649813	A1	140929341
chrA1.181669433	NULL	NULL
chrA1.181676288	NULL	NULL
chrA1.181771287	A1	141034118
chrA1.18178547	A1	14962187
chrA1.181804670	A1	141067241
chrA1.181871994	NULL	NULL
chrA1.181878885	A1	141105025
chrA1.181902916	A1	141126836
chrA1.181935352	A1	141156883
chrA1.182001618	A1	141218107
chrA1.182079122	A1	141280788
chrA1.18210084	A1	14988137
chrA1.182102889	A1	141306643
chrA1.182246451	A1	141396822
chrA1.182274661	A1	141418326
chrA1.182324042	A1	141460005
chrA1.182405241	A1	141583026
chrA1.182405999	A1	141583784
chrA1.18241519	A1	15017195
chrA1.182433987	A1	141596263
chrA1.182472624	A1	141619354
chrA1.1824728	A1	1842486
chrA1.182496405	A1	144710245
chrA1.182602097	A1	144797654
chrA1.182705368	A1	144873320
chrA1.182709234	A1	144877184
chrA1.182749584	A1	144908681
chrA1.182792560	A1	144951626
chrA1.182871913	A1	145001689
chrA1.18288589	A1	15059624
chrA1.182948980	A1	145069072
chrA1.182995559	A1	145111544
chrA1.183059568	A1	145164565
chrA1.183156360	A1	145247136
chrA1.183211316	A1	145281157
chrA1.183249554	A1	145307006
chrA1.18328096	A1	15096567
chrA1.183296101	A1	145343926
chrA1.183351313	A1	145391625
chrA1.183381182	A1	145418717
chrA1.183417734	A1	145451344
chrA1.183445674	A1	145477049
chrA1.183500963	AANG04003514.1	34835
chrA1.183534085	A1	145551599
chrA1.18355842	A1	15123233
chrA1.183583232	A1	145598865
chrA1.183625404	A1	145630247
chrA1.183649383	A1	145647814
chrA1.183689814	A1	145686574
chrA1.183738832	A1	145727758
chrA1.183840572	A1	145812393
chrA1.183875639	A1	145843342
chrA1.183942267	A1	145901435
chrA1.18396546	A1	15156665
chrA1.184013220	A1	145965767
chrA1.184065982	A1	146003136
chrA1.184069334	NULL	NULL
chrA1.184099860	A1	146034009
chrA1.184151495	A1	146078087
chrA1.184205220	A1	146122674
chrA1.184247569	A1	146151107
chrA1.184281785	A1	146175454
chrA1.18429884	A1	15190393
chrA1.184322364	A1	146215185
chrA1.184376462	A1	146253003
chrA1.184410789	A1	146282227
chrA1.184467639	A1	146326627
chrA1.18453729	NULL	NULL
chrA1.184547951	A1	146397232
chrA1.184581894	A1	146427757
chrA1.184639039	A1	146468853
chrA1.184692674	B1	129282550
chrA1.184724773	A1	146530618
chrA1.184758874	A1	146553077
chrA1.18483672	A1	15238007
chrA1.184847340	A1	146625061
chrA1.184883341	NULL	NULL
chrA1.184924628	A1	146694603
chrA1.184982211	A1	146732911
chrA1.185008278	A1	146759136
chrA1.185059782	A1	146791757
chrA1.185088969	A1	146813287
chrA1.185208230	A1	146915295
chrA1.185232867	A1	146938828
chrA1.185267598	A1	146968394
chrA1.185335635	A1	147019754
chrA1.185359940	A1	147036429
chrA1.185435310	A1	147100728
chrA1.185469459	A1	147127469
chrA1.185520917	A1	147178425
chrA1.185553187	A1	147210699
chrA1.185598467	A1	147229262
chrA1.18562580	A1	15307001
chrA1.185628659	A1	147256512
chrA1.185652687	A1	147275798
chrA1.185680422	A1	147312229
chrA1.185714483	A1	147331360
chrA1.185744250	A1	147359766
chrA1.185853076	A1	147456252
chrA1.1858910	A1	1864000
chrA1.185984539	A1	147565217
chrA1.186008336	A1	147585241
chrA1.18601804	A1	15334410
chrA1.186069055	A1	147639564
chrA1.186099985	A1	147683743
chrA1.186176332	A1	147742939
chrA1.186207756	A1	147773133
chrA1.186250087	A1	147802619
chrA1.186279791	A1	147826619
chrA1.186330645	A1	147870819
chrA1.186398902	A1	147931874
chrA1.186419716	A1	147948959
chrA1.186428313	A1	147956779
chrA1.186522513	A1	148044919
chrA1.186547812	A1	148067851
chrA1.186621559	A1	148126971
chrA1.186668507	A1	148167569
chrA1.186706902	A1	148200825
chrA1.186748330	A1	148238329
chrA1.186786892	A1	148260889
chrA1.186838590	A1	148309307
chrA1.186862398	A1	148329890
chrA1.186922094	A1	148374326
chrA1.18692301	NULL	NULL
chrA1.186976430	A1	148417411
chrA1.187012353	A1	148446143
chrA1.187045379	A1	148475957
chrA1.187070300	A1	148496138
chrA1.187112539	B4	9676504
chrA1.187158653	A1	148563935
chrA1.187228157	A1	148621702
chrA1.187275150	A1	148660198
chrA1.18727669	A1	15415285
chrA1.187344034	A1	148730244
chrA1.187407249	A1	148784496
chrA1.187434811	A1	148809382
chrA1.187483982	A1	148850305
chrA1.187538532	A1	148887390
chrA1.187598368	A1	148939124
chrA1.187755546	A1	149089289
chrA1.18778409	A1	15460803
chrA1.187798751	A1	149129188
chrA1.187845045	A1	149167617
chrA1.187884817	A1	149205560
chrA1.187903838	A1	149218048
chrA1.187945623	A1	149251954
chrA1.187979862	A1	149278930
chrA1.188026445	A1	149317657
chrA1.188059904	A1	149351121
chrA1.188083754	A1	149355809
chrA1.188111431	A1	149375750
chrA1.188151309	A1	149411971
chrA1.188151407	A1	149412069
chrA1.188219484	A1	149462771
chrA1.18822471	A1	15498864
chrA1.188251899	A1	149489031
chrA1.188304717	A1	149535837
chrA1.188331583	A1	149555848
chrA1.188405919	A1	149622018
chrA1.188451432	A1	149662431
chrA1.188477596	A1	149681704
chrA1.188508269	A1	149706057
chrA1.188544972	A1	149731784
chrA1.188573069	A1	149754805
chrA1.18861219	A1	15524724
chrA1.188620864	A1	149799793
chrA1.188659783	NULL	NULL
chrA1.188703524	A1	149864412
chrA1.188746416	A1	149899439
chrA1.188799990	A1	149949387
chrA1.188846069	NULL	NULL
chrA1.188885467	A1	150013846
chrA1.18889485	A1	15546936
chrA1.18900642	A1	15552226
chrA1.189024038	A1	150121637
chrA1.189059441	A1	150153702
chrA1.189116169	A1	150196968
chrA1.189148339	A1	150219642
chrA1.189254589	D4	51582055
chrA1.189298299	A1	150331143
chrA1.189324668	A1	150354279
chrA1.189440977	A1	150455928
chrA1.189517803	A1	150509882
chrA1.189542441	A1	150538375
chrA1.18954737	A1	15593966
chrA1.189588491	A1	150574079
chrA1.189634910	A1	150613708
chrA1.189669971	A1	150637835
chrA1.189790696	A1	150746480
chrA1.189818249	A1	150764470
chrA1.189867996	A1	150803395
chrA1.18988817	A1	15625151
chrA1.189983122	A1	150914336
chrA1.190017369	A1	150935266
chrA1.190032218	A1	150945801
chrA1.190085281	A1	150987535
chrA1.190109465	A1	151005385
chrA1.190155015	A1	151052408
chrA1.190196960	A1	151089997
chrA1.190243294	A1	151125748
chrA1.190272051	A1	151148526
chrA1.190354410	A1	151222094
chrA1.190564674	A1	151404048
chrA1.190654650	A1	151475996
chrA1.19070273	A1	15686397
chrA1.190725051	A1	151542246
chrA1.190754409	A1	151570464
chrA1.190794504	A1	151596390
chrA1.190818423	A1	151613836
chrA1.190826739	A1	151621660
chrA1.190905710	A1	151673862
chrA1.190982810	A1	151734369
chrA1.191008462	A1	151764304
chrA1.191155080	A1	151883991
chrA1.191223984	A1	151944145
chrA1.191319812	A1	152023677
chrA1.191364176	A1	152060355
chrA1.191414577	A1	152096375
chrA1.191451971	A1	152119263
chrA1.191465466	A1	152129327
chrA1.191481844	A1	152143915
chrA1.191577691	A1	152222908
chrA1.191632682	A1	152249926
chrA1.19166874	A1	15765108
chrA1.191674666	A1	152299508
chrA1.191713092	A1	152328735
chrA1.191761301	A1	152355565
chrA1.191784430	A1	152374072
chrA1.191866211	A1	152450277
chrA1.191916969	A1	152489345
chrA1.191945698	A1	152507396
chrA1.191969829	A1	152524973
chrA1.192006495	A1	152562049
chrA1.192034705	A1	152579171
chrA1.192074626	A1	152604664
chrA1.192162610	A1	152669581
chrA1.192189172	A1	152684637
chrA1.192219692	A1	152710984
chrA1.192282515	A1	152767310
chrA1.19231065	A1	15810577
chrA1.192341094	A1	152809956
chrA1.192350138	A1	152817984
chrA1.192386733	A1	152850832
chrA1.192419103	A1	152879417
chrA1.192452920	A1	152908018
chrA1.192484633	A1	152930789
chrA1.192513056	A1	152959863
chrA1.192559703	A1	152999568
chrA1.192602558	A1	153038976
chrA1.192715447	A1	153123090
chrA1.192745271	NULL	NULL
chrA1.192783824	A1	153183345
chrA1.192816915	A1	153208213
chrA1.192856356	A1	153238180
chrA1.192892796	A1	153259594
chrA1.192948739	A1	153314252
chrA1.192986059	A1	153344047
chrA1.193029552	A1	153378659
chrA1.193067710	C2	34058517
chrA1.193116699	A1	153443926
chrA1.193183831	A1	153488032
chrA1.193210448	A1	153499209
chrA1.193226424	A1	153514462
chrA1.193263233	A1	153544638
chrA1.193294987	A1	153572858
chrA1.1933017	A1	1927201
chrA1.193347842	A1	153620170
chrA1.193382736	A1	153651145
chrA1.193436463	A1	153689839
chrA1.19344839	A1	15919859
chrA1.193474394	A1	153717200
chrA1.193508497	A1	153750617
chrA1.193533108	A1	153767665
chrA1.193578843	A1	153797764
chrA1.193614258	A1	153827733
chrA1.193656502	A1	153865574
chrA1.193733055	A1	153925410
chrA1.193863072	A1	154034861
chrA1.193896261	A1	154059812
chrA1.193941598	A1	154099600
chrA1.19394530	A1	15949890
chrA1.19395129	A1	15950487
chrA1.194003484	A1	154143169
chrA1.194036170	A1	154175084
chrA1.194111506	A1	154235568
chrA1.194175370	A1	154286512
chrA1.194235787	A1	154339976
chrA1.194275774	A1	154379854
chrA1.194323093	A1	154417672
chrA1.194370976	A1	154455957
chrA1.194407842	A1	154484598
chrA1.19444193	A1	15978419
chrA1.194492256	A1	154550073
chrA1.194527822	A1	154580823
chrA1.194552139	A1	154596974
chrA1.194584250	A1	154621857
chrA1.194613731	A1	154649617
chrA1.194639558	A1	154671736
chrA1.194666013	A1	154694003
chrA1.194693066	A1	154714921
chrA1.194728761	A1	154738358
chrA1.194735382	A1	154744901
chrA1.194759708	A1	154760491
chrA1.194786210	NULL	NULL
chrA1.194817841	A1	154811073
chrA1.194850979	A1	154836720
chrA1.194876601	A1	154856436
chrA1.194932862	A1	154897629
chrA1.194971008	A1	154935643
chrA1.19498500	A1	16022132
chrA1.194996231	A1	154953913
chrA1.195039991	A1	154985163
chrA1.195071373	A1	155016744
chrA1.195199440	A1	155117573
chrA1.195239217	A1	155153263
chrA1.195277097	A1	155189743
chrA1.19538413	A1	16051942
chrA1.195401725	A1	155294274
chrA1.195425692	A1	155316811
chrA1.195465661	A1	155352716
chrA1.195489724	A1	155375704
chrA1.195530663	A1	155411703
chrA1.195530778	A1	155411818
chrA1.195538229	A1	155419269
chrA1.195588162	A1	155452316
chrA1.195710278	A1	155556767
chrA1.195738115	A1	155580844
chrA1.195764319	A1	155602187
chrA1.195815787	A1	155644905
chrA1.195841368	A1	155673301
chrA1.195926615	A1	155745488
chrA1.195951514	A1	155765664
chrA1.196019767	NULL	NULL
chrA1.196050363	A1	155840810
chrA1.196085640	A1	155866476
chrA1.196120392	A1	155896074
chrA1.196195761	A1	155965415
chrA1.196252840	A1	156015156
chrA1.19627905	A1	16137910
chrA1.196300039	A1	156048310
chrA1.196327161	A1	156070083
chrA1.196380630	A1	156097812
chrA1.196415629	A1	156132838
chrA1.196471640	A1	156185670
chrA1.196500963	A1	156212620
chrA1.196591918	A1	156292829
chrA1.196617776	A1	156309364
chrA1.19663978	A1	16154599
chrA1.196662545	A1	156350792
chrA1.196716901	A1	156395446
chrA1.196743325	A1	156425301
chrA1.196767691	A1	156445353
chrA1.196792145	A1	156462413
chrA1.196820574	A1	156489931
chrA1.196860377	A1	156526468
chrA1.196886871	A1	156549651
chrA1.196914922	A1	156574983
chrA1.196945796	A1	156594939
chrA1.196987780	A1	156631853
chrA1.197013324	A1	156654993
chrA1.197048394	A1	156677641
chrA1.19708277	A1	16186357
chrA1.197109657	A1	156718947
chrA1.197136270	A1	156735589
chrA1.197168130	A1	156767179
chrA1.197168538	A1	156767587
chrA1.197234564	A1	156826430
chrA1.197266005	A1	156849034
chrA1.197298104	A1	156877502
chrA1.197330385	A1	156908151
chrA1.197373147	A1	156943624
chrA1.197399966	A1	156959626
chrA1.197419	NULL	NULL
chrA1.197430943	A1	156985144
chrA1.19749603	A1	16219791
chrA1.197503879	A1	157048018
chrA1.197566008	A1	157098134
chrA1.197605964	A1	157128590
chrA1.197641566	A1	157159504
chrA1.197745903	A1	157236531
chrA1.197787322	A1	157270486
chrA1.19781833	A1	16240854
chrA1.197818866	A1	157299348
chrA1.197847569	A1	157326080
chrA1.197872008	A1	157350508
chrA1.197896470	NULL	NULL
chrA1.197903339	A1	157373182
chrA1.197934780	A1	157403854
chrA1.197938717	A1	157407794
chrA1.197973569	A1	157437732
chrA1.1979826	A1	1960031
chrA1.198047235	A1	157501086
chrA1.198088063	A1	157540236
chrA1.198118418	A1	157558992
chrA1.19814971	A1	16259616
chrA1.198159874	A1	157592283
chrA1.198192319	A1	157612399
chrA1.198220593	A1	157630012
chrA1.198306444	A1	26755722
chrA1.198348377	A1	157721898
chrA1.198380220	A1	157753726
chrA1.198406474	A1	157767508
chrA1.198455116	A1	157808613
chrA1.19850341	A1	16287182
chrA1.198520007	A1	157858167
chrA1.198579762	A1	157909033
chrA1.198588519	A1	157920514
chrA1.198715816	A1	158021365
chrA1.198761869	A1	158059768
chrA1.198770288	A1	158068946
chrA1.198785711	A1	158083456
chrA1.19880182	A1	16319330
chrA1.198816790	A1	158104685
chrA1.198861206	A1	158140049
chrA1.198960144	A1	158226025
chrA1.199006894	A1	158264087
chrA1.199033217	A1	158283525
chrA1.199065332	A1	158308475
chrA1.1990664	A1	1968704
chrA1.199096427	A1	158338272
chrA1.199133875	A1	158369523
chrA1.199185808	A1	158409028
chrA1.199219744	A1	158440549
chrA1.19928016	A1	16356050
chrA1.199299271	A1	158502527
chrA1.199329582	A1	158530675
chrA1.199343353	A1	158543769
chrA1.199372202	A1	158569706
chrA1.199473047	NULL	NULL
chrA1.199510109	A1	158672574
chrA1.199598560	A1	158745703
chrA1.199606551	A1	158749344
chrA1.199633609	A1	158769952
chrA1.19969282	A1	16390883
chrA1.199697700	A1	158819952
chrA1.199803770	A1	158908892
chrA1.199832612	A1	158928488
chrA1.199885030	A1	158974659
chrA1.199932698	A1	159017034
chrA1.199962632	A1	159035270
chrA1.200002152	A1	159071218
chrA1.200035264	A1	159095425
chrA1.200059562	A1	159119507
chrA1.200091016	A1	159144137
chrA1.200148068	A1	159194308
chrA1.20017375	A1	16423623
chrA1.200183757	A1	159220852
chrA1.200238219	A1	159260050
chrA1.200272460	A1	159285514
chrA1.200312357	A1	159319483
chrA1.200379677	A1	159371566
chrA1.20038494	A1	16444740
chrA1.200426532	A1	159411970
chrA1.200452202	A1	159427811
chrA1.200479747	A1	159456706
chrA1.200505682	A1	159480139
chrA1.200519684	A1	159487979
chrA1.200562950	A1	159519581
chrA1.200571047	A1	159526734
chrA1.200632953	A1	159579410
chrA1.20064388	A1	16468981
chrA1.200684276	A1	159616376
chrA1.200725938	C2	123504954
chrA1.200824244	A1	159712511
chrA1.200864296	A1	159753201
chrA1.200916900	A1	159794179
chrA1.201002242	A1	159867586
chrA1.201032140	A1	159880699
chrA1.201115784	A1	159948110
chrA1.201140036	A1	159969983
chrA1.201167357	A1	159991759
chrA1.201224735	A1	160036883
chrA1.201262903	A1	160065396
chrA1.20128330	A1	16517662
chrA1.201296369	A1	160088983
chrA1.201326549	A1	160111524
chrA1.201411932	A1	160178881
chrA1.201436320	A1	160198989
chrA1.201482886	A1	160238455
chrA1.201545502	A1	160289030
chrA1.201570969	A1	160308969
chrA1.201602980	A1	160341576
chrA1.201642036	A1	160383753
chrA1.201671630	A1	160405613
chrA1.201697091	A1	160430083
chrA1.201723400	A1	160456402
chrA1.201753069	A1	160468889
chrA1.201773063	A1	160488813
chrA1.201787688	A1	160503436
chrA1.201823804	A1	160527145
chrA1.201891481	A1	160582524
chrA1.201948580	A1	160637783
chrA1.201983029	A1	160658239
chrA1.20201762	A1	16575066
chrA1.202039380	A1	160697863
chrA1.202077309	A1	160733806
chrA1.202109262	A1	160758733
chrA1.202195559	A1	160836708
chrA1.202222069	A1	160856809
chrA1.202249819	NULL	NULL
chrA1.20226791	A1	16601620
chrA1.202305594	A1	160931509
chrA1.202357898	A1	160976676
chrA1.202395735	A1	161013256
chrA1.202443057	NULL	NULL
chrA1.202494591	A1	161074967
chrA1.202540079	A1	161115442
chrA1.202576886	A1	161146083
chrA1.202629596	A1	161188702
chrA1.202659083	A1	161216387
chrA1.202687169	A1	161245598
chrA1.202714664	A1	161258303
chrA1.202740693	A1	161267768
chrA1.202795520	A1	161310263
chrA1.20279786	A1	16634232
chrA1.202856322	A1	170284174
chrA1.202887684	A1	170259749
chrA1.203108838	A1	170086394
chrA1.20314257	A1	16666312
chrA1.203148364	NULL	NULL
chrA1.203180122	A1	170022662
chrA1.203206548	A1	170001055
chrA1.203246750	A1	169972836
chrA1.203278224	A1	169947145
chrA1.203339113	A1	169896469
chrA1.203450602	A1	169801264
chrA1.203496858	A1	169767869
chrA1.203528960	A1	169740856
chrA1.203575996	A1	169699454
chrA1.203620290	A1	169673040
chrA1.203645734	A1	169650329
chrA1.20367125	A1	16712157
chrA1.203692128	A1	169612998
chrA1.203747828	A1	169564885
chrA1.203776830	A1	169539345
chrA1.203800654	A1	169520035
chrA1.203897753	A1	169442470
chrA1.203947581	A1	169400353
chrA1.20398443	A1	16734877
chrA1.203991249	A1	169372000
chrA1.204015017	A1	169352966
chrA1.204041736	A1	169329664
chrA1.204066215	A1	169303470
chrA1.204096340	A1	169256196
chrA1.204170218	A1	169201519
chrA1.204230133	A1	169146369
chrA1.20427349	A1	16764414
chrA1.204276208	A1	169102647
chrA1.204308928	A1	169065858
chrA1.204344510	A1	169037673
chrA1.204516792	A1	168880395
chrA1.2045394	A1	2018696
chrA1.204594570	A1	168807076
chrA1.204733269	A1	168691392
chrA1.204762473	A1	168671613
chrA1.204810737	A1	168632041
chrA1.20484586	A1	16800402
chrA1.204862417	A1	168594374
chrA1.204917088	A1	168544789
chrA1.204952468	A1	168509537
chrA1.205020023	F1	14562538
chrA1.205053571	A1	168426230
chrA1.205075867	A1	168405008
chrA1.205113265	A1	168370958
chrA1.205137826	A1	168351756
chrA1.205164571	A1	168324858
chrA1.205210927	NULL	NULL
chrA1.205311930	A1	168191663
chrA1.205363178	A1	168135681
chrA1.205406121	A1	168100496
chrA1.205449008	A1	168063425
chrA1.205507761	A1	167999735
chrA1.205540707	A1	167964027
chrA1.205575570	A1	167940576
chrA1.205612778	A1	167910253
[truncated: 60,897 more rows]

## Sheet: Supplementary_table_2
NUMBER OF GENOTYPED ANIMALS	82
TOTAL SNPS BEFORE QC	62897
UNMAPPED	2777
NON-AUTOSOMAL	5455
CALL RATE <0.95	1732
TOTAL REMOVED SNPS	9964
TOTAL PASSED QC	52933
𝝰	0.05
ns	52933
ni	82
het (--freq)	0.17
minimal SNP/ROH (L)	98.1016
Desired number of outer SNPs to be discarded (Nout)	4
Scanning window threshold (t)	0.0509676

## Sheet: Supplementary_table_3
Chromosome	Genomic position (gDNA)	Risk allele	SNP ID	Variant type	Gene name	Transcript ID (Ensembl)	Exon	Intron
A3	4526903	A		Intron	CTSZ	ENSFCAT00000000844.5	-	2/5
A3	4527589	C		Intron	CTSZ	ENSFCAT00000000844.5	-	2/5
A3	4528175	-	rs783536464	Intron	CTSZ	ENSFCAT00000000844.5	-	2/5
A3	4528991	T		Intron	CTSZ	ENSFCAT00000000844.5	-	2/5
A3	4529112	T		Intron	CTSZ	ENSFCAT00000000844.5	-	2/5
A3	4530182	C	rs784016879	Intron	CTSZ	ENSFCAT00000000844.5	-	3/5
A3	4531548	A		Intron	CTSZ	ENSFCAT00000000844.5	-	4/5
A3	4531693	A		Synonymous	CTSZ	ENSFCAT00000000844.5	5/6	-
A3	4532014	G		Intron	CTSZ	ENSFCAT00000000844.5	-	5/5
A3	4532071	T		Intron	CTSZ	ENSFCAT00000000844.5	-	5/5
A3	4532541	T		Intron	CTSZ	ENSFCAT00000000844.5	-	5/5
A3	4532583	T		Intron	CTSZ	ENSFCAT00000000844.5	-	5/5
A3	4532783	C		3' UTR	CTSZ	ENSFCAT00000000844.5	6/6	-
A3	4532891	T		3' UTR	CTSZ	ENSFCAT00000000844.5	6/6	-
A3	4533076	T		3' UTR	NELFCD	ENSFCAT00000000843.5	15/15	-
A3	4533128	C		3' UTR	NELFCD	ENSFCAT00000000843.5	15/15	-
A3	4533135	T		3' UTR	NELFCD	ENSFCAT00000000843.5	15/15	-
A3	4533214	A		3' UTR	NELFCD	ENSFCAT00000000843.5	15/15	-
A3	4533500	G		3' UTR	NELFCD	ENSFCAT00000000843.5	15/15	-
A3	4534045	T		Intron	NELFCD	ENSFCAT00000000843.5	-	13/14
A3	4534664	C		Intron	NELFCD	ENSFCAT00000000843.5	-	11/14
A3	4535981	T		Intron	NELFCD	ENSFCAT00000000843.5	-	10/14
A3	4538198	T		Synonymous	NELFCD	ENSFCAT00000000843.5	7/15	-
A3	4538472	T	rs783705891	Synonymous	NELFCD	ENSFCAT00000000843.5	6/15	-
A3	4538644	T	rs785004103	Intron	NELFCD	ENSFCAT00000000843.5	-	5/14
A3	4538967	A		Intron	NELFCD	ENSFCAT00000000843.5	-	5/14
A3	4539145	C		Intron	NELFCD	ENSFCAT00000000843.5	-	5/14
A3	4539376	C		Intron	NELFCD	ENSFCAT00000000843.5	-	4/14
A3	4539581	T		Intron	NELFCD	ENSFCAT00000000843.5	-	4/14
A3	4540079	A		Intron	NELFCD	ENSFCAT00000000843.5	-	4/14
A3	4540108	A		Intron	NELFCD	ENSFCAT00000000843.5	-	4/14
A3	4540287	A		Intron	NELFCD	ENSFCAT00000000843.5	-	4/14
A3	4541883	G		Intron	NELFCD	ENSFCAT00000000843.5	-	1/14
A3	4542139	T		Intron	NELFCD	ENSFCAT00000000843.5	-	1/14
A3	4542155	T		Intron	NELFCD	ENSFCAT00000000843.5	-	1/14
A3	4543039	T		Intron	NELFCD	ENSFCAT00000000843.5	-	1/14
A3	4543895	-		Intron	NELFCD	ENSFCAT00000000843.5	-	1/14
A3	4544174	G		Intron	NELFCD	ENSFCAT00000000843.5	-	1/14
A3	4544573	C		Intron	NELFCD	ENSFCAT00000000843.5	-	1/14
A3	4545250	A		Intron	NELFCD	ENSFCAT00000000843.5	-	1/14
A3	4597945	-		Intron	GNAS	ENSFCAT00000075327.1	-	13/13
A3	4603168	A		Intron	GNAS	ENSFCAT00000075327.1	-	13/13
A3	4663320	G		Intron	GNAS	ENSFCAT00000075708.1	-	2/13
A3	4678284	A		Synonymous	-	ENSFCAT00000016341.3	1/1	-
A3	4678485	G		Synonymous	-	ENSFCAT00000016341.3	1/1	-
A3	134511428	A		Intron	GREB1	ENSFCAT00000008516.6	-	5/31
A3	134513483	T		Intron	GREB1	ENSFCAT00000008516.6	-	4/31
A3	134519568	T		Intron	GREB1	ENSFCAT00000008516.6	-	3/31
A3	134519600	T		Intron	GREB1	ENSFCAT00000008516.6	-	3/31
A3	134519738	-		Intron	GREB1	ENSFCAT00000008516.6	-	3/31
A3	134521723	T		Intron	GREB1	ENSFCAT00000008516.6	-	3/31
B1	43116760	A		Intron	ANK1	ENSFCAT00000037334.3	-	1/43
B1	43117915	G	rs783202713	Intron	ANK1	ENSFCAT00000037334.3	-	1/43
B1	43118192	A		Intron	ANK1	ENSFCAT00000037334.3	-	1/43
B1	43121243	A		Intron	ANK1	ENSFCAT00000037334.3	-	1/43
B1	43124840	T		Intron	ANK1	ENSFCAT00000037334.3	-	1/43
B1	43125913	A		Intron	ANK1	ENSFCAT00000037334.3	-	1/43
B1	43125929	T		Intron	ANK1	ENSFCAT00000037334.3	-	1/43
B1	43126420	T		Intron	ANK1	ENSFCAT00000037334.3	-	1/43
B1	43132250	T		Intron	ANK1	ENSFCAT00000037334.3	-	1/43
B1	43135163	C		Intron	ANK1	ENSFCAT00000037334.3	-	1/43
B1	43137070	C		Intron	ANK1	ENSFCAT00000037334.3	-	1/43
B1	43139016	-		Intron	ANK1	ENSFCAT00000037334.3	-	1/43
B1	43139482	G		Intron	ANK1	ENSFCAT00000037334.3	-	1/43
B1	43140167	A		Intron	ANK1	ENSFCAT00000037334.3	-	1/43
B1	43144094	C		Intron	ANK1	ENSFCAT00000037334.3	-	1/43
B1	43144438	C		Intron	ANK1	ENSFCAT00000037334.3	-	1/43
B1	43144613	C		Intron	ANK1	ENSFCAT00000037334.3	-	1/43
B1	43144898	G		Intron	ANK1	ENSFCAT00000037334.3	-	1/43
B1	43146785	-		Intron	ANK1	ENSFCAT00000037334.3	-	1/43
B1	43146794	T		Intron	ANK1	ENSFCAT00000037334.3	-	1/43
B1	43146841	-		Intron	ANK1	ENSFCAT00000037334.3	-	1/43
B1	43147021	C		Intron	ANK1	ENSFCAT00000037334.3	-	1/43
B1	43147420	A		Intron	ANK1	ENSFCAT00000037334.3	-	1/43
B1	43147987	A		Intron	ANK1	ENSFCAT00000037334.3	-	1/43
B1	43147990	T		Intron	ANK1	ENSFCAT00000037334.3	-	1/43
B1	43148127	T		Intron	ANK1	ENSFCAT00000037334.3	-	1/43
B1	43148200	A		Intron	ANK1	ENSFCAT00000037334.3	-	1/43
B1	43148285	C		Intron	ANK1	ENSFCAT00000037334.3	-	1/43
B1	43148431	C	rs784151064	Intron	ANK1	ENSFCAT00000037334.3	-	1/43
B1	43148890	A		Intron	ANK1	ENSFCAT00000037334.3	-	1/43
B1	43149869	T		Intron	ANK1	ENSFCAT00000037334.3	-	1/43
B1	43151795	A		Intron	ANK1	ENSFCAT00000037334.3	-	1/43
B1	43152095	T		Intron	ANK1	ENSFCAT00000037334.3	-	1/43
B1	43152219	T		Intron	ANK1	ENSFCAT00000037334.3	-	1/43
B1	43152462	A		Intron	ANK1	ENSFCAT00000037334.3	-	1/43
B1	43153556	C		Intron	ANK1	ENSFCAT00000037334.3	-	1/43
B1	43153925	-		Intron	ANK1	ENSFCAT00000037334.3	-	1/43
B1	43154424	G		Intron	ANK1	ENSFCAT00000037334.3	-	1/43
B1	43155041	C		Intron	ANK1	ENSFCAT00000037334.3	-	1/43
B1	43155494	A		Intron	ANK1	ENSFCAT00000037334.3	-	1/43
B1	43155495	T		Intron	ANK1	ENSFCAT00000037334.3	-	1/43
B1	43155542	-		Intron	ANK1	ENSFCAT00000037334.3	-	1/43
B1	43155821	T		Intron	ANK1	ENSFCAT00000037334.3	-	1/43
B1	43156020	T		Intron	ANK1	ENSFCAT00000037334.3	-	1/43
B1	43156116	-		Intron	ANK1	ENSFCAT00000037334.3	-	1/43
B1	43157618	T		Intron	ANK1	ENSFCAT00000037334.3	-	1/43
B1	43158314	G		Intron	ANK1	ENSFCAT00000037334.3	-	1/43
B1	43159527	T		Intron	ANK1	ENSFCAT00000037334.3	-	1/43
B1	43159832	-		Intron	ANK1	ENSFCAT00000037334.3	-	1/43
B1	43160279	T		Intron	ANK1	ENSFCAT00000037334.3	-	1/43
B1	43161135	A		Intron	ANK1	ENSFCAT00000037334.3	-	1/43
B1	43161205	T		Intron	ANK1	ENSFCAT00000037334.3	-	1/43
B1	43161681	T		Intron	ANK1	ENSFCAT00000037334.3	-	1/43
B1	43161980	C	rs785844696	Intron	ANK1	ENSFCAT00000037334.3	-	1/43
B1	43163137	T		Intron	ANK1	ENSFCAT00000037334.3	-	1/43
B1	43163360	T		Intron	ANK1	ENSFCAT00000037334.3	-	1/43
B1	43163619	C		Intron	ANK1	ENSFCAT00000037334.3	-	1/43
B1	43163624	T		Intron	ANK1	ENSFCAT00000037334.3	-	1/43
B1	43163725	C		Intron	ANK1	ENSFCAT00000037334.3	-	1/43
B1	43163820	A		Intron	ANK1	ENSFCAT00000037334.3	-	1/43
B1	43164847	A		Intron	ANK1	ENSFCAT00000037334.3	-	1/43
B1	43165215	A		Intron	ANK1	ENSFCAT00000037334.3	-	1/43
B1	43165917	G		Intron	ANK1	ENSFCAT00000037334.3	-	1/43
B1	43166426	A		Intron	ANK1	ENSFCAT00000037334.3	-	1/43
B1	43169885	T		Intron	ANK1	ENSFCAT00000037334.3	-	1/43
B1	43169936	A		Intron	ANK1	ENSFCAT00000037334.3	-	1/43
B1	43173094	A		Intron	ANK1	ENSFCAT00000037334.3	-	1/43
B1	43173610	A		Intron	ANK1	ENSFCAT00000037334.3	-	1/43
B1	43173747	A		Intron	ANK1	ENSFCAT00000037334.3	-	1/43
B1	43183711	G		Intron	ANK1	ENSFCAT00000037334.3	-	1/43
B1	43187833	T		Intron	ANK1	ENSFCAT00000037334.3	-	1/43
B1	43189378	T		Intron	ANK1	ENSFCAT00000037334.3	-	1/43
B1	43189870	-		Intron	ANK1	ENSFCAT00000037334.3	-	1/43
B1	43189891	A		Intron	ANK1	ENSFCAT00000037334.3	-	1/43
B1	43189908	G		Intron	ANK1	ENSFCAT00000037334.3	-	1/43
B1	43190484	-		Intron	ANK1	ENSFCAT00000037334.3	-	1/43
B1	43191827	C		Intron	ANK1	ENSFCAT00000037334.3	-	1/43
B1	43191851	A		Intron	ANK1	ENSFCAT00000037334.3	-	1/43
B1	43192257	A		Intron	ANK1	ENSFCAT00000037334.3	-	1/43
B1	43192445	C		Intron	ANK1	ENSFCAT00000037334.3	-	1/43
B1	43193574	-		Intron	ANK1	ENSFCAT00000037334.3	-	1/43
B1	43193653	T		Intron	ANK1	ENSFCAT00000037334.3	-	1/43
B1	43194293	C		Intron	ANK1	ENSFCAT00000037334.3	-	1/43
B1	43194428	C		Intron	ANK1	ENSFCAT00000037334.3	-	1/43
B1	43195503	C		Intron	ANK1	ENSFCAT00000037334.3	-	1/43
B1	43211590	T		Intron	ANK1	ENSFCAT00000037334.3	-	2/43
B1	43213057	C		Intron	ANK1	ENSFCAT00000037334.3	-	2/43
B1	43213076	T		Intron	ANK1	ENSFCAT00000037334.3	-	2/43
B1	43214426	T		Intron	ANK1	ENSFCAT00000037334.3	-	2/43
B1	43215111	G		Intron	ANK1	ENSFCAT00000037334.3	-	2/43
B1	43215464	T		Intron	ANK1	ENSFCAT00000037334.3	-	2/43
B1	43216767	G		Intron	ANK1	ENSFCAT00000037334.3	-	2/43
B1	43217344	G		Intron	ANK1	ENSFCAT00000037334.3	-	2/43
B1	43218009	C		Intron	ANK1	ENSFCAT00000037334.3	-	2/43
B1	43224149	T		Intron	ANK1	ENSFCAT00000037334.3	-	3/43
B1	43224755	A		Intron	ANK1	ENSFCAT00000037334.3	-	3/43
B1	43227359	T		Intron	ANK1	ENSFCAT00000037334.3	-	3/43
B1	43227377	A		Intron	ANK1	ENSFCAT00000037334.3	-	3/43
B1	43227755	T		Intronic splice region	ANK1	ENSFCAT00000037334.3	-	4/43
B1	43227920	A		Intron	ANK1	ENSFCAT00000037334.3	-	4/43
B1	43228164	A		Intron	ANK1	ENSFCAT00000037334.3	-	4/43
B1	43228434	-		Intron	ANK1	ENSFCAT00000037334.3	-	4/43
B1	43228570	G		Intron	ANK1	ENSFCAT00000037334.3	-	4/43
B1	43228646	A		Intron	ANK1	ENSFCAT00000037334.3	-	4/43
B1	43228811	C		Intron	ANK1	ENSFCAT00000037334.3	-	4/43
B1	43228852	T		Synonymous	ANK1	ENSFCAT00000037334.3	5/44	-
B1	43229123	A		Intron	ANK1	ENSFCAT00000037334.3	-	5/43
B1	43230391	C		Intron	ANK1	ENSFCAT00000037334.3	-	6/43
B1	43230802	A		Intron	ANK1	ENSFCAT00000037334.3	-	6/43
B1	43231260	T		Intron	ANK1	ENSFCAT00000037334.3	-	7/43
B1	43231663	T		Intron	ANK1	ENSFCAT00000037334.3	-	7/43
B1	43231824	A		Intron	ANK1	ENSFCAT00000037334.3	-	7/43
B1	43232268	T		Intron	ANK1	ENSFCAT00000037334.3	-	8/43
B1	43232494	A		Intron	ANK1	ENSFCAT00000037334.3	-	9/43
B1	43233953	-		Intron	ANK1	ENSFCAT00000037334.3	-	9/43
B1	43234822	G		Intron	ANK1	ENSFCAT00000037334.3	-	9/43
B1	43235379	G		Intron	ANK1	ENSFCAT00000037334.3	-	9/43
B1	43235911	T		Intronic splice region	ANK1	ENSFCAT00000037334.3	-	9/43
B1	43236466	A		Intron	ANK1	ENSFCAT00000037334.3	-	10/43
B1	43237137	C		Intron	ANK1	ENSFCAT00000037334.3	-	10/43
B1	43238339	A		Intron	ANK1	ENSFCAT00000037334.3	-	12/43
B1	43238875	A		Intron	ANK1	ENSFCAT00000037334.3	-	13/43
B1	43238934	-		Intron	ANK1	ENSFCAT00000037334.3	-	13/43
B1	43240772	C		Intron	ANK1	ENSFCAT00000037334.3	-	14/43
B1	43241275	A		Intron	ANK1	ENSFCAT00000037334.3	-	15/43
B1	43245170	A		Intron	ANK1	ENSFCAT00000037334.3	-	16/43
B1	43247715	T		Intron	ANK1	ENSFCAT00000037334.3	-	17/43
B1	43248304	T		Intron	ANK1	ENSFCAT00000037334.3	-	19/43
B1	43249984	C		Intron	ANK1	ENSFCAT00000037334.3	-	21/43
B1	43250858	A		Intron	ANK1	ENSFCAT00000037334.3	-	22/43
B1	43251102	T		Intron	ANK1	ENSFCAT00000037334.3	-	22/43
B1	43258504	T		Intron	ANK1	ENSFCAT00000037334.3	-	30/43
B1	43267176	G		Intron	ANK1	ENSFCAT00000037334.3	-	39/43
B1	43270693	G		Intron	ANK1	ENSFCAT00000037334.3	-	39/43
B1	43282451	G		Intron	ANK1	ENSFCAT00000037334.3	-	39/43
B1	43284252	TG		Intron	ANK1	ENSFCAT00000037334.3	-	39/43
B1	43286356	T	rs44077554	Intron	ANK1	ENSFCAT00000037334.3	-	40/43
B1	43291441	C		Intron	ANK1	ENSFCAT00000037334.3	-	41/43
B1	43292646	A		Intron	ANK1	ENSFCAT00000037334.3	-	42/43
B1	43292804	C		Intron	ANK1	ENSFCAT00000037334.3	-	42/43
B1	43292851	T		Intron	ANK1	ENSFCAT00000037334.3	-	42/43
B1	43293211	T		Intron	ANK1	ENSFCAT00000037334.3	-	42/43
B1	43295705	C		Intron	ANK1	ENSFCAT00000037334.3	-	43/43
B1	43295848	T		Intron	ANK1	ENSFCAT00000037334.3	-	43/43
B1	43295911	A		Intron	ANK1	ENSFCAT00000037334.3	-	43/43
B1	43296123	T		Intron	ANK1	ENSFCAT00000037334.3	-	43/43
B1	43296303	A		Intron	ANK1	ENSFCAT00000037334.3	-	43/43
B1	43297662	G		Intron	ANK1	ENSFCAT00000037334.3	-	43/43
B1	43298105	T		Intron	ANK1	ENSFCAT00000037334.3	-	43/43
B1	43298132	G		Intron	ANK1	ENSFCAT00000037334.3	-	43/43
B1	43298727	T		Intron	ANK1	ENSFCAT00000037334.3	-	43/43
B1	43298773	G		Intron	ANK1	ENSFCAT00000037334.3	-	43/43
B1	43299250	T		Intron	ANK1	ENSFCAT00000037334.3	-	43/43
B1	43328193	A		Intron	GPAT4	ENSFCAT00000012952.5	-	11/11
B1	43332490	T		Intron	GPAT4	ENSFCAT00000012952.5	-	9/11
B1	43332529	G		Intron	GPAT4	ENSFCAT00000012952.5	-	9/11
B1	43332686	C		Intron	GPAT4	ENSFCAT00000012952.5	-	9/11
B1	43332886	T		Intron	GPAT4	ENSFCAT00000012952.5	-	9/11
B1	43333112	G		Intron	GPAT4	ENSFCAT00000012952.5	-	9/11
B1	43334723	-		Intron	GPAT4	ENSFCAT00000012952.5	-	7/11
B1	43335595	A		Intron	GPAT4	ENSFCAT00000012952.5	-	7/11
B1	43338883	C		Intron	GPAT4	ENSFCAT00000012952.5	-	2/11
B1	43341380	A		Intron	GPAT4	ENSFCAT00000012952.5	-	1/11
B1	43345572	G		Intron	GPAT4	ENSFCAT00000012952.5	-	1/11
B1	43345576	C		Intron	GPAT4	ENSFCAT00000012952.5	-	1/11
B1	43346201	C		Intron	GPAT4	ENSFCAT00000012952.5	-	1/11
B1	43347021	-		5' UTR	GPAT4	ENSFCAT00000012952.5	1/12	-
B1	43396981	T		Intron	GINS4	ENSFCAT00000012951.5	-	6/9
B1	43399167	C		Intron	GINS4	ENSFCAT00000012951.5	-	5/9
B1	43400100	T		Intron	GINS4	ENSFCAT00000012951.5	-	4/9
B1	43400625	-		Intron	GINS4	ENSFCAT00000012951.5	-	4/9
B1	43401660	G	rs783157977	Intron	GINS4	ENSFCAT00000012951.5	-	4/9
B1	43401971	-		Intron	GINS4	ENSFCAT00000012951.5	-	4/9
B1	43403924	-		Intron	GINS4	ENSFCAT00000012951.5	-	3/9
B1	43415769	-		Intron	GINS4	ENSFCAT00000012951.5	-	3/9
B1	43421304	C		Intron	GINS4	ENSFCAT00000012951.5	-	3/9
B1	43432637	A		Intron	GINS4	ENSFCAT00000012951.5	-	2/9
B1	43435105	G		5' UTR	GINS4	ENSFCAT00000012951.5	1/10	-
B1	43630113	-		Intron	SFRP1	ENSFCAT00000044536.3	-	2/2
B1	43630859	-		Intron	SFRP1	ENSFCAT00000044536.3	-	2/2
B1	43630882	T		Intron	SFRP1	ENSFCAT00000044536.3	-	2/2
B1	43631079	A		Intron	SFRP1	ENSFCAT00000044536.3	-	2/2
B1	43635275	C		Intron	SFRP1	ENSFCAT00000044536.3	-	2/2
B1	43637162	T		Intron	SFRP1	ENSFCAT00000044536.3	-	2/2
B1	43650554	A		Intron	SFRP1	ENSFCAT00000044536.3	-	2/2
B1	43654923	G		Intron	SFRP1	ENSFCAT00000044536.3	-	2/2
B1	43657160	A	rs44078852	Intron	SFRP1	ENSFCAT00000044536.3	-	2/2
B1	43668769	-		Intron	SFRP1	ENSFCAT00000082995.1	-	2/2
B1	43671611	G	rs783092900	Intron	SFRP1	ENSFCAT00000082995.1	-	2/2
B1	43672535	C		Intron	SFRP1	ENSFCAT00000082995.1	-	2/2
B1	43676771	A	rs44078864	Intron	SFRP1	ENSFCAT00000082995.1	-	2/2
B1	43676788	T		Intron	SFRP1	ENSFCAT00000082995.1	-	2/2
B1	43678080	T		Intron	SFRP1	ENSFCAT00000082995.1	-	2/2
B1	43679323	G	rs44078868	Intron	SFRP1	ENSFCAT00000082995.1	-	2/2
B1	43679800	T		Intron	SFRP1	ENSFCAT00000082995.1	-	2/2
B1	43682556	A		Intron	SFRP1	ENSFCAT00000082995.1	-	2/2
B1	43910457	G		Intron	ZMAT4	ENSFCAT00000034824.3	-	1/6
B1	43916143	G		Intron	ZMAT4	ENSFCAT00000034824.3	-	1/6
B1	43918115	A		Intron	ZMAT4	ENSFCAT00000034824.3	-	1/6
B1	43926544	G		Intron	ZMAT4	ENSFCAT00000034824.3	-	1/6
B1	43927944	-		Intron	ZMAT4	ENSFCAT00000034824.3	-	1/6
B1	43935553	G		Intron	ZMAT4	ENSFCAT00000034824.3	-	1/6
B1	43938442	C		Intron	ZMAT4	ENSFCAT00000034824.3	-	1/6
B1	43944014	G	rs784346186	Intron	ZMAT4	ENSFCAT00000034824.3	-	1/6
B1	43949138	A	rs784710239	Intron	ZMAT4	ENSFCAT00000034824.3	-	1/6
B1	43949628	G		Intron	ZMAT4	ENSFCAT00000034824.3	-	1/6
B1	43950222	T		Intron	ZMAT4	ENSFCAT00000034824.3	-	1/6
B1	43950489	G		Intron	ZMAT4	ENSFCAT00000034824.3	-	1/6
B1	43961917	C		Intron	ZMAT4	ENSFCAT00000034824.3	-	1/6
B1	43967573	G		Intron	ZMAT4	ENSFCAT00000034824.3	-	1/6
B1	43967935	-		Intron	ZMAT4	ENSFCAT00000034824.3	-	1/6
B1	43970990	A		Intron	ZMAT4	ENSFCAT00000034824.3	-	1/6
B1	43972447	T		Intron	ZMAT4	ENSFCAT00000034824.3	-	1/6
B1	43977268	T		Intron	ZMAT4	ENSFCAT00000034824.3	-	1/6
B1	43978241	-		Intron	ZMAT4	ENSFCAT00000034824.3	-	1/6
B1	43978705	A		Intron	ZMAT4	ENSFCAT00000034824.3	-	1/6
B1	43978791	-		Intron	ZMAT4	ENSFCAT00000034824.3	-	1/6
B1	43982710	-		Intron	ZMAT4	ENSFCAT00000034824.3	-	2/6
B1	43983799	T		Intron	ZMAT4	ENSFCAT00000034824.3	-	2/6
B1	43984487	T		Intron	ZMAT4	ENSFCAT00000034824.3	-	2/6
B1	43984903	T		Intron	ZMAT4	ENSFCAT00000034824.3	-	2/6
B1	43984946	A		Intron	ZMAT4	ENSFCAT00000034824.3	-	2/6
B1	43985172	G		Intron	ZMAT4	ENSFCAT00000034824.3	-	2/6
B1	43985769	-		Intron	ZMAT4	ENSFCAT00000034824.3	-	2/6
B1	43985968	T		Intron	ZMAT4	ENSFCAT00000034824.3	-	2/6
B1	43986149	A		Intron	ZMAT4	ENSFCAT00000034824.3	-	2/6
B1	43987342	A		Intron	ZMAT4	ENSFCAT00000034824.3	-	2/6
B1	43987762	T		Intron	ZMAT4	ENSFCAT00000034824.3	-	2/6
B1	43987784	GA		Intron	ZMAT4	ENSFCAT00000034824.3	-	2/6
B1	43987860	T		Intron	ZMAT4	ENSFCAT00000034824.3	-	2/6
B1	43988174	T		Intron	ZMAT4	ENSFCAT00000034824.3	-	2/6
B1	43988980	A		Intron	ZMAT4	ENSFCAT00000034824.3	-	2/6
B1	43989259	T		Intron	ZMAT4	ENSFCAT00000034824.3	-	2/6
B1	43989467	T		Intron	ZMAT4	ENSFCAT00000034824.3	-	2/6
B1	43990339	A		Intron	ZMAT4	ENSFCAT00000034824.3	-	2/6
B1	43990806	T		Intron	ZMAT4	ENSFCAT00000034824.3	-	2/6
B1	43991663	T		Intron	ZMAT4	ENSFCAT00000034824.3	-	2/6
B1	43995605	T		Intron	ZMAT4	ENSFCAT00000034824.3	-	2/6
B1	43995665	-		Intron	ZMAT4	ENSFCAT00000034824.3	-	2/6
B1	43995863	-		Intron	ZMAT4	ENSFCAT00000034824.3	-	2/6
B1	43997871	A		Intron	ZMAT4	ENSFCAT00000034824.3	-	2/6
B1	43999891	A		Intron	ZMAT4	ENSFCAT00000034824.3	-	2/6
B1	44002740	T		Intron	ZMAT4	ENSFCAT00000034824.3	-	2/6
B1	44002859	T		Intron	ZMAT4	ENSFCAT00000034824.3	-	2/6
B1	44008612	T		Intron	ZMAT4	ENSFCAT00000034824.3	-	2/6
B1	44012331	C		Intron	ZMAT4	ENSFCAT00000034824.3	-	2/6
B1	44015434	C		Intron	ZMAT4	ENSFCAT00000034824.3	-	2/6
B1	44015859	-		Intron	ZMAT4	ENSFCAT00000034824.3	-	2/6
B1	44015949	A		Intron	ZMAT4	ENSFCAT00000034824.3	-	2/6
B1	44020778	A		Intron	ZMAT4	ENSFCAT00000034824.3	-	2/6
B1	44021362	T		Intron	ZMAT4	ENSFCAT00000034824.3	-	2/6
B1	44029876	G		Intron	ZMAT4	ENSFCAT00000034824.3	-	2/6
B1	44031799	A		Intron	ZMAT4	ENSFCAT00000034824.3	-	3/6
B1	44032096	C		Intron	ZMAT4	ENSFCAT00000034824.3	-	3/6
B1	44034075	T		Intron	ZMAT4	ENSFCAT00000034824.3	-	3/6
B1	44037448	T		Intron	ZMAT4	ENSFCAT00000034824.3	-	3/6
B1	44039621	T		Intron	ZMAT4	ENSFCAT00000034824.3	-	3/6
B1	44039816	T		Intron	ZMAT4	ENSFCAT00000034824.3	-	3/6
B1	44041494	T		Intron	ZMAT4	ENSFCAT00000034824.3	-	3/6
B1	44042024	C		Intron	ZMAT4	ENSFCAT00000034824.3	-	3/6
B1	44042710	T		Intron	ZMAT4	ENSFCAT00000034824.3	-	3/6
B1	44042711	G		Intron	ZMAT4	ENSFCAT00000034824.3	-	3/6
B1	44042869	T	rs784700671	Intron	ZMAT4	ENSFCAT00000034824.3	-	3/6
B1	44042941	C		Intron	ZMAT4	ENSFCAT00000034824.3	-	3/6
B1	44043000	C		Intron	ZMAT4	ENSFCAT00000034824.3	-	3/6
B1	44043072	G	rs783699422	Intron	ZMAT4	ENSFCAT00000034824.3	-	3/6
B1	44043098	A		Intron	ZMAT4	ENSFCAT00000034824.3	-	3/6
B1	44044505	A		Intron	ZMAT4	ENSFCAT00000034824.3	-	3/6
B1	44044935	C		Intron	ZMAT4	ENSFCAT00000034824.3	-	3/6
B1	44045118	C		Intron	ZMAT4	ENSFCAT00000034824.3	-	3/6
B1	44045130	T		Intron	ZMAT4	ENSFCAT00000034824.3	-	3/6
B1	44045149	A		Intron	ZMAT4	ENSFCAT00000034824.3	-	3/6
B1	44045163	A		Intron	ZMAT4	ENSFCAT00000034824.3	-	3/6
B1	44045204	A		Intron	ZMAT4	ENSFCAT00000034824.3	-	3/6
B1	44045314	A		Intron	ZMAT4	ENSFCAT00000034824.3	-	3/6
B1	44045393	G		Intron	ZMAT4	ENSFCAT00000034824.3	-	3/6
B1	44045637	G	rs785743355	Intron	ZMAT4	ENSFCAT00000034824.3	-	3/6
B1	44045928	T		Intron	ZMAT4	ENSFCAT00000034824.3	-	3/6
B1	44046134	A		Intron	ZMAT4	ENSFCAT00000034824.3	-	3/6
B1	44046267	A		Intron	ZMAT4	ENSFCAT00000034824.3	-	3/6
B1	44046497	A		Intron	ZMAT4	ENSFCAT00000034824.3	-	3/6
B1	44046823	G		Intron	ZMAT4	ENSFCAT00000034824.3	-	3/6
B1	44047295	T		Intron	ZMAT4	ENSFCAT00000034824.3	-	3/6
B1	44047461	G		Intron	ZMAT4	ENSFCAT00000034824.3	-	3/6
B1	44047610	T		Intron	ZMAT4	ENSFCAT00000034824.3	-	3/6
B1	44048026	A		Intron	ZMAT4	ENSFCAT00000034824.3	-	3/6
B1	44048167	G		Intron	ZMAT4	ENSFCAT00000034824.3	-	3/6
B1	44048378	T		Intron	ZMAT4	ENSFCAT00000034824.3	-	3/6
B1	44048743	G		Intron	ZMAT4	ENSFCAT00000034824.3	-	3/6
B1	44048847	T		Intron	ZMAT4	ENSFCAT00000034824.3	-	3/6
B1	44049316	T	rs784221549	Intron	ZMAT4	ENSFCAT00000034824.3	-	3/6
B1	44049491	A		Intron	ZMAT4	ENSFCAT00000034824.3	-	3/6
B1	44049570	A		Intron	ZMAT4	ENSFCAT00000034824.3	-	3/6
B1	44049592	T		Intron	ZMAT4	ENSFCAT00000034824.3	-	3/6
B1	44049803	T		Intron	ZMAT4	ENSFCAT00000034824.3	-	3/6
B1	44049895	T		Intron	ZMAT4	ENSFCAT00000034824.3	-	3/6
B1	44050602	TT		Intron	ZMAT4	ENSFCAT00000034824.3	-	3/6
B1	44050786	A		Intron	ZMAT4	ENSFCAT00000034824.3	-	3/6
B1	44051902	C		Intron	ZMAT4	ENSFCAT00000034824.3	-	3/6
B1	44051948	-		Intron	ZMAT4	ENSFCAT00000034824.3	-	3/6
B1	44052312	-		Intron	ZMAT4	ENSFCAT00000034824.3	-	3/6
B1	44052968	T		Intron	ZMAT4	ENSFCAT00000034824.3	-	3/6
B1	44054384	T		Intron	ZMAT4	ENSFCAT00000034824.3	-	3/6
B1	44054505	A		Intron	ZMAT4	ENSFCAT00000034824.3	-	3/6
B1	44055370	C		Intron	ZMAT4	ENSFCAT00000034824.3	-	3/6
B1	44056305	A		Intron	ZMAT4	ENSFCAT00000034824.3	-	3/6
B1	44056927	T		Intron	ZMAT4	ENSFCAT00000034824.3	-	3/6
B1	44056948	G		Intron	ZMAT4	ENSFCAT00000034824.3	-	3/6
B1	44057948	C		Intron	ZMAT4	ENSFCAT00000034824.3	-	3/6
B1	44058714	C		Intron	ZMAT4	ENSFCAT00000034824.3	-	3/6
B1	44058853	G		Intron	ZMAT4	ENSFCAT00000034824.3	-	3/6
B1	44060372	T		Intron	ZMAT4	ENSFCAT00000034824.3	-	3/6
B1	44061316	T		Intron	ZMAT4	ENSFCAT00000034824.3	-	3/6
B1	44062016	A		Intron	ZMAT4	ENSFCAT00000034824.3	-	3/6
B1	44063892	-		Intron	ZMAT4	ENSFCAT00000034824.3	-	3/6
B1	44065277	C		Intron	ZMAT4	ENSFCAT00000034824.3	-	3/6
B1	44068711	T		Intron	ZMAT4	ENSFCAT00000034824.3	-	3/6
B1	44069385	G		Intron	ZMAT4	ENSFCAT00000034824.3	-	3/6
B1	44069698	G		Intron	ZMAT4	ENSFCAT00000034824.3	-	3/6
B1	44071477	C		Intron	ZMAT4	ENSFCAT00000034824.3	-	3/6
B1	44077596	G		Intron	ZMAT4	ENSFCAT00000034824.3	-	3/6
B1	44085026	T		Intron	ZMAT4	ENSFCAT00000034824.3	-	3/6
B1	44086922	G		Intron	ZMAT4	ENSFCAT00000034824.3	-	3/6
B1	44087153	A		Intron	ZMAT4	ENSFCAT00000034824.3	-	3/6
B1	44087154	T		Intron	ZMAT4	ENSFCAT00000034824.3	-	3/6
B1	44092207	C		Intron	ZMAT4	ENSFCAT00000034824.3	-	3/6
B1	44093143	-		Intron	ZMAT4	ENSFCAT00000034824.3	-	3/6
B1	44093361	T		Intron	ZMAT4	ENSFCAT00000034824.3	-	3/6
B1	44099336	G		Intron	ZMAT4	ENSFCAT00000034824.3	-	3/6
B1	44100562	T		Intron	ZMAT4	ENSFCAT00000034824.3	-	4/6
B1	44100780	G	rs784275009	Intron	ZMAT4	ENSFCAT00000034824.3	-	4/6
B1	44101308	-		Intron	ZMAT4	ENSFCAT00000034824.3	-	4/6
B1	44107034	A		Intron	ZMAT4	ENSFCAT00000034824.3	-	4/6
B1	44107035	T		Intron	ZMAT4	ENSFCAT00000034824.3	-	4/6
B1	44109269	G		Intron	ZMAT4	ENSFCAT00000034824.3	-	4/6
B1	44109853	G		Intron	ZMAT4	ENSFCAT00000034824.3	-	4/6
B1	44110575	A		Intron	ZMAT4	ENSFCAT00000034824.3	-	4/6
B1	44111016	A		Intron	ZMAT4	ENSFCAT00000034824.3	-	4/6
B1	44111132	A		Intron	ZMAT4	ENSFCAT00000034824.3	-	4/6
B1	44112170	G		Intron	ZMAT4	ENSFCAT00000034824.3	-	4/6
B1	44112835	G		Intron	ZMAT4	ENSFCAT00000034824.3	-	4/6
B1	44112931	G		Intron	ZMAT4	ENSFCAT00000034824.3	-	4/6
B1	44112996	G		Intron	ZMAT4	ENSFCAT00000034824.3	-	4/6
B1	44113596	A		Intron	ZMAT4	ENSFCAT00000034824.3	-	4/6
B1	44113624	A		Intron	ZMAT4	ENSFCAT00000034824.3	-	4/6
B1	44113920	A		Intron	ZMAT4	ENSFCAT00000034824.3	-	4/6
B1	44113945	T		Intron	ZMAT4	ENSFCAT00000034824.3	-	4/6
B1	44114200	G		Intron	ZMAT4	ENSFCAT00000034824.3	-	4/6
B1	44114212	C		Intron	ZMAT4	ENSFCAT00000034824.3	-	4/6
B1	44114384	T		Intron	ZMAT4	ENSFCAT00000034824.3	-	4/6
B1	44114470	G		Intron	ZMAT4	ENSFCAT00000034824.3	-	4/6
B1	44114859	T	rs784226689	Intron	ZMAT4	ENSFCAT00000034824.3	-	4/6
B1	44114902	C	rs783557475	Intron	ZMAT4	ENSFCAT00000034824.3	-	4/6
B1	44115239	A	rs784703583	Intron	ZMAT4	ENSFCAT00000034824.3	-	4/6
B1	44115287	G		Intron	ZMAT4	ENSFCAT00000034824.3	-	4/6
B1	44115731	A	rs784643800	Intron	ZMAT4	ENSFCAT00000034824.3	-	4/6
B1	44115944	T	rs786194520	Intron	ZMAT4	ENSFCAT00000034824.3	-	4/6
B1	44116400	A		Intron	ZMAT4	ENSFCAT00000034824.3	-	4/6
B1	44117182	C		Intron	ZMAT4	ENSFCAT00000034824.3	-	4/6
B1	44117228	A	rs785220305	Intron	ZMAT4	ENSFCAT00000034824.3	-	4/6
B1	44117585	A		Intron	ZMAT4	ENSFCAT00000034824.3	-	4/6
B1	44118519	T		Intron	ZMAT4	ENSFCAT00000034824.3	-	4/6
B1	44119057	T		Intron	ZMAT4	ENSFCAT00000034824.3	-	4/6
B1	44122832	C		Intron	ZMAT4	ENSFCAT00000034824.3	-	4/6
B1	44122987	T		Intron	ZMAT4	ENSFCAT00000034824.3	-	4/6
B1	44123095	A		Intron	ZMAT4	ENSFCAT00000034824.3	-	4/6
B1	44123456	C		Intron	ZMAT4	ENSFCAT00000034824.3	-	4/6
B1	44124601	T		Intron	ZMAT4	ENSFCAT00000034824.3	-	4/6
B1	44125322	A		Intron	ZMAT4	ENSFCAT00000034824.3	-	4/6
B1	44126232	A		Intron	ZMAT4	ENSFCAT00000034824.3	-	4/6
B1	44126376	A		Intron	ZMAT4	ENSFCAT00000034824.3	-	4/6
B1	44126554	G		Intron	ZMAT4	ENSFCAT00000034824.3	-	4/6
B1	44128274	C		Intron	ZMAT4	ENSFCAT00000034824.3	-	5/6
B1	44134666	-		Intron	ZMAT4	ENSFCAT00000034824.3	-	5/6
B1	44134668	T		Intron	ZMAT4	ENSFCAT00000034824.3	-	5/6
B1	44137068	G		Intron	ZMAT4	ENSFCAT00000034824.3	-	5/6
B1	44138040	G		Intron	ZMAT4	ENSFCAT00000034824.3	-	5/6
B1	44138571	G		Intron	ZMAT4	ENSFCAT00000034824.3	-	5/6
B1	44138887	A		Intron	ZMAT4	ENSFCAT00000034824.3	-	5/6
B1	44140122	G	rs784908939	Intron	ZMAT4	ENSFCAT00000034824.3	-	5/6
B1	44140137	A	rs785147194	Intron	ZMAT4	ENSFCAT00000034824.3	-	5/6
B1	44140406	G	rs784044427	Intron	ZMAT4	ENSFCAT00000034824.3	-	5/6
B1	44144955	A		Intron	ZMAT4	ENSFCAT00000034824.3	-	5/6
B1	44145589	A		Intron	ZMAT4	ENSFCAT00000034824.3	-	5/6
B1	44145590	G		Intron	ZMAT4	ENSFCAT00000034824.3	-	5/6
B1	44148043	T		Intron	ZMAT4	ENSFCAT00000034824.3	-	5/6
B1	44149110	A		Intron	ZMAT4	ENSFCAT00000034824.3	-	5/6
B1	44149233	G		Intron	ZMAT4	ENSFCAT00000034824.3	-	5/6
B1	44150376	T		Intron	ZMAT4	ENSFCAT00000034824.3	-	5/6
B1	44151604	C		Intron	ZMAT4	ENSFCAT00000034824.3	-	5/6
B1	44152443	G		Intron	ZMAT4	ENSFCAT00000034824.3	-	5/6
B1	44152553	T		Intron	ZMAT4	ENSFCAT00000034824.3	-	5/6
B1	44152685	-		Intron	ZMAT4	ENSFCAT00000034824.3	-	5/6
B1	44157337	-		Intron	ZMAT4	ENSFCAT00000034824.3	-	5/6
B1	44158208	A		Intron	ZMAT4	ENSFCAT00000034824.3	-	5/6
B1	44159420	A		Intron	ZMAT4	ENSFCAT00000034824.3	-	5/6
B1	44162362	T		Intron	ZMAT4	ENSFCAT00000034824.3	-	5/6
B1	44164409	G		Intron	ZMAT4	ENSFCAT00000034824.3	-	5/6
B1	44168299	C		Intron	ZMAT4	ENSFCAT00000034824.3	-	5/6
B1	44168681	-		Intron	ZMAT4	ENSFCAT00000034824.3	-	5/6
B1	44169049	A		Intron	ZMAT4	ENSFCAT00000034824.3	-	5/6
B1	44171724	T		Intron	ZMAT4	ENSFCAT00000034824.3	-	5/6
B1	44172933	T		Intron	ZMAT4	ENSFCAT00000034824.3	-	5/6
B1	44174304	T		Intron	ZMAT4	ENSFCAT00000034824.3	-	5/6
B1	44175526	A		Intron	ZMAT4	ENSFCAT00000034824.3	-	5/6
B1	44175739	-		Intron	ZMAT4	ENSFCAT00000034824.3	-	5/6
B1	44176046	G		Intron	ZMAT4	ENSFCAT00000034824.3	-	5/6
B1	44176375	T		Intron	ZMAT4	ENSFCAT00000034824.3	-	5/6
B1	44176537	A		Intron	ZMAT4	ENSFCAT00000034824.3	-	5/6
B1	44177791	C		Intron	ZMAT4	ENSFCAT00000034824.3	-	5/6
B1	44180595	A		Intron	ZMAT4	ENSFCAT00000034824.3	-	5/6
B1	44182044	C		Intron	ZMAT4	ENSFCAT00000034824.3	-	5/6
B1	44183317	C		Intron	ZMAT4	ENSFCAT00000034824.3	-	5/6
B1	44183426	T		Intron	ZMAT4	ENSFCAT00000034824.3	-	5/6
B1	44184914	C		Intron	ZMAT4	ENSFCAT00000034824.3	-	5/6
B1	44186201	G		Intron	ZMAT4	ENSFCAT00000034824.3	-	5/6
B1	44187405	A		Intron	ZMAT4	ENSFCAT00000034824.3	-	5/6
B1	44191029	A		Intron	ZMAT4	ENSFCAT00000034824.3	-	5/6
B1	44191841	T		Intron	ZMAT4	ENSFCAT00000034824.3	-	5/6
B1	44192215	-		Intron	ZMAT4	ENSFCAT00000034824.3	-	5/6
B1	44192624	C		Intron	ZMAT4	ENSFCAT00000034824.3	-	5/6
B1	44193674	T		Intron	ZMAT4	ENSFCAT00000034824.3	-	5/6
B1	44195822	-		Intron	ZMAT4	ENSFCAT00000034824.3	-	5/6
B1	44195826	-		Intron	ZMAT4	ENSFCAT00000034824.3	-	5/6
B1	44195832	T		Intron	ZMAT4	ENSFCAT00000034824.3	-	5/6
B1	44196095	T		Intron	ZMAT4	ENSFCAT00000034824.3	-	5/6
B1	44196146	A		Intron	ZMAT4	ENSFCAT00000034824.3	-	5/6
B1	44196569	T		Intron	ZMAT4	ENSFCAT00000034824.3	-	5/6
B1	44198044	T		Intron	ZMAT4	ENSFCAT00000034824.3	-	5/6
B1	44199418	G		Intron	ZMAT4	ENSFCAT00000034824.3	-	5/6
B1	44200542	G		Intron	ZMAT4	ENSFCAT00000034824.3	-	5/6
B1	44200899	G		Intron	ZMAT4	ENSFCAT00000034824.3	-	5/6
B1	44201133	C		Intron	ZMAT4	ENSFCAT00000034824.3	-	5/6
B1	44201545	T		Intron	ZMAT4	ENSFCAT00000034824.3	-	5/6
B1	44202383	T		Intron	ZMAT4	ENSFCAT00000034824.3	-	5/6
B1	44202548	C		Intron	ZMAT4	ENSFCAT00000034824.3	-	5/6
B1	44202725	G		Intron	ZMAT4	ENSFCAT00000034824.3	-	5/6
B1	44203573	T		Intron	ZMAT4	ENSFCAT00000034824.3	-	5/6
B1	44203924	C		Intron	ZMAT4	ENSFCAT00000034824.3	-	5/6
B1	44207134	-		Intron	ZMAT4	ENSFCAT00000034824.3	-	5/6
B1	44207218	C		Intron	ZMAT4	ENSFCAT00000034824.3	-	5/6
B1	44207837	C		Intron	ZMAT4	ENSFCAT00000034824.3	-	5/6
B1	44209688	C		Intron	ZMAT4	ENSFCAT00000034824.3	-	5/6
B1	44212405	T		Intron	ZMAT4	ENSFCAT00000034824.3	-	6/6
B1	44215631	G		Intron	ZMAT4	ENSFCAT00000034824.3	-	6/6
B1	44217493	A		Intron	ZMAT4	ENSFCAT00000034824.3	-	6/6
B1	44218717	A		Intron	ZMAT4	ENSFCAT00000034824.3	-	6/6
B1	44219040	G		Intron	ZMAT4	ENSFCAT00000034824.3	-	6/6
B1	44219392	A		Intron	ZMAT4	ENSFCAT00000034824.3	-	6/6
B1	44220032	A		Intron	ZMAT4	ENSFCAT00000034824.3	-	6/6
B1	44221012	G		Intron	ZMAT4	ENSFCAT00000034824.3	-	6/6
B1	44223246	G		Intron	ZMAT4	ENSFCAT00000034824.3	-	6/6
B1	44225532	T		Intron	ZMAT4	ENSFCAT00000034824.3	-	6/6
B1	44226260	T		Intron	ZMAT4	ENSFCAT00000034824.3	-	6/6
B1	44227013	G		Intron	ZMAT4	ENSFCAT00000034824.3	-	6/6
B1	44227324	T		Intron	ZMAT4	ENSFCAT00000034824.3	-	6/6
B1	44228771	G		Intron	ZMAT4	ENSFCAT00000034824.3	-	6/6
B1	44228879	C		Intron	ZMAT4	ENSFCAT00000034824.3	-	6/6
B1	44229134	T		Intron	ZMAT4	ENSFCAT00000034824.3	-	6/6
B1	44229643	C		Intron	ZMAT4	ENSFCAT00000034824.3	-	6/6
B1	44229974	G		Intron	ZMAT4	ENSFCAT00000034824.3	-	6/6
B1	44230291	T		Intron	ZMAT4	ENSFCAT00000034824.3	-	6/6
B1	44231111	A		Intron	ZMAT4	ENSFCAT00000034824.3	-	6/6
B1	44231500	C		Intron	ZMAT4	ENSFCAT00000034824.3	-	6/6
B1	44231539	A		Intron	ZMAT4	ENSFCAT00000034824.3	-	6/6
B1	44231689	-		Intron	ZMAT4	ENSFCAT00000034824.3	-	6/6
B1	44231878	C		Intron	ZMAT4	ENSFCAT00000034824.3	-	6/6
B1	44231934	A		Intron	ZMAT4	ENSFCAT00000034824.3	-	6/6
B1	44232206	A		Intron	ZMAT4	ENSFCAT00000034824.3	-	6/6
B1	44234174	T		Intron	ZMAT4	ENSFCAT00000034824.3	-	6/6
B1	44234253	T		Intron	ZMAT4	ENSFCAT00000034824.3	-	6/6
B1	44234438	C		Intron	ZMAT4	ENSFCAT00000034824.3	-	6/6
B1	44234608	G		Intron	ZMAT4	ENSFCAT00000034824.3	-	6/6
B1	44235054	C		Intron	ZMAT4	ENSFCAT00000034824.3	-	6/6
B1	44235056	T		Intron	ZMAT4	ENSFCAT00000034824.3	-	6/6
B1	44235185	A		Intron	ZMAT4	ENSFCAT00000034824.3	-	6/6
B1	44236499	G		Intron	ZMAT4	ENSFCAT00000034824.3	-	6/6
B1	44236755	-		Intron	ZMAT4	ENSFCAT00000034824.3	-	6/6
B1	44237215	A		Intron	ZMAT4	ENSFCAT00000034824.3	-	6/6
B1	44237228	G		Intron	ZMAT4	ENSFCAT00000034824.3	-	6/6
B1	44237594	-		Intron	ZMAT4	ENSFCAT00000034824.3	-	6/6
B1	44237689	C		Intron	ZMAT4	ENSFCAT00000034824.3	-	6/6
B1	44237784	A		Intron	ZMAT4	ENSFCAT00000034824.3	-	6/6
B1	44237787	T		Intron	ZMAT4	ENSFCAT00000034824.3	-	6/6
B1	44238702	T		Intron	ZMAT4	ENSFCAT00000034824.3	-	6/6
B1	44239425	C		Intron	ZMAT4	ENSFCAT00000034824.3	-	6/6
B1	44241831	C		Intron	ZMAT4	ENSFCAT00000034824.3	-	6/6
B1	44246623	G		Intron	ZMAT4	ENSFCAT00000034824.3	-	6/6
B1	44247345	A		Intron	ZMAT4	ENSFCAT00000034824.3	-	6/6
B1	44248607	A		Intron	ZMAT4	ENSFCAT00000034824.3	-	6/6
B1	44248858	A		Intron	ZMAT4	ENSFCAT00000034824.3	-	6/6
B1	44249781	G	rs786049643	Intron	ZMAT4	ENSFCAT00000034824.3	-	6/6
B1	44250034	A	rs784687481	Intron	ZMAT4	ENSFCAT00000034824.3	-	6/6
B1	44250330	-		Intron	ZMAT4	ENSFCAT00000034824.3	-	6/6
B1	44251631	-		Intron	ZMAT4	ENSFCAT00000034824.3	-	6/6
B1	44252309	A		Intron	ZMAT4	ENSFCAT00000034824.3	-	6/6
B1	44254148	T		Intron	ZMAT4	ENSFCAT00000034824.3	-	6/6
B1	44254168	A		Intron	ZMAT4	ENSFCAT00000034824.3	-	6/6
B1	44254214	T		Intron	ZMAT4	ENSFCAT00000034824.3	-	6/6
B1	44254406	G		Intron	ZMAT4	ENSFCAT00000034824.3	-	6/6
B1	44254651	G		Intron	ZMAT4	ENSFCAT00000034824.3	-	6/6
B1	44254989	T		Intron	ZMAT4	ENSFCAT00000034824.3	-	6/6
B1	44255607	G	rs785543572	Intron	ZMAT4	ENSFCAT00000034824.3	-	6/6
B1	44255763	G		Intron	ZMAT4	ENSFCAT00000034824.3	-	6/6
B1	44256205	C		Intron	ZMAT4	ENSFCAT00000034824.3	-	6/6
B1	44256206	A		Intron	ZMAT4	ENSFCAT00000034824.3	-	6/6
B1	44256338	A		Intron	ZMAT4	ENSFCAT00000034824.3	-	6/6
B1	44256996	-		Intron	ZMAT4	ENSFCAT00000034824.3	-	6/6
B1	44257475	G		Intron	ZMAT4	ENSFCAT00000034824.3	-	6/6
B1	44258490	G		Intron	ZMAT4	ENSFCAT00000034824.3	-	6/6
B1	48645148	A		Intron	UNC5D	ENSFCAT00000051223.1	-	17/17
B1	48645223	A		Intron	UNC5D	ENSFCAT00000051223.1	-	17/17
B1	48647623	A		Intron	UNC5D	ENSFCAT00000051223.1	-	16/17
B1	48649036	T		Intron	UNC5D	ENSFCAT00000051223.1	-	16/17
B1	48649218	-		Intron	UNC5D	ENSFCAT00000051223.1	-	16/17
B1	48650415	C		Intron	UNC5D	ENSFCAT00000051223.1	-	16/17
B1	48653687	T		Intron	UNC5D	ENSFCAT00000051223.1	-	15/17
B1	48656198	T		Intron	UNC5D	ENSFCAT00000051223.1	-	15/17
B1	48656229	T		Intron	UNC5D	ENSFCAT00000051223.1	-	15/17
B1	48656401	-		Intron	UNC5D	ENSFCAT00000051223.1	-	15/17
B1	48657016	T		Intron	UNC5D	ENSFCAT00000051223.1	-	15/17
B1	48657456	T		Intron	UNC5D	ENSFCAT00000051223.1	-	15/17
B1	48658308	G		Intron	UNC5D	ENSFCAT00000051223.1	-	15/17
B1	48658589	T		Intron	UNC5D	ENSFCAT00000051223.1	-	15/17
B1	48659593	T		Intron	UNC5D	ENSFCAT00000051223.1	-	15/17
B1	48659602	C		Intron	UNC5D	ENSFCAT00000051223.1	-	15/17
B1	48659818	T		Intron	UNC5D	ENSFCAT00000051223.1	-	15/17
B1	48660259	-		Intron	UNC5D	ENSFCAT00000051223.1	-	14/17
B1	48661328	G		Intron	UNC5D	ENSFCAT00000051223.1	-	14/17
B1	48661580	A		Intron	UNC5D	ENSFCAT00000051223.1	-	14/17
B1	48661641	A		Intron	UNC5D	ENSFCAT00000051223.1	-	14/17
B1	48661773	T		Intron	UNC5D	ENSFCAT00000051223.1	-	14/17
B1	48661795	T		Intron	UNC5D	ENSFCAT00000051223.1	-	14/17
B1	48661875	T		Intron	UNC5D	ENSFCAT00000051223.1	-	14/17
B1	48662100	C		Intron	UNC5D	ENSFCAT00000051223.1	-	14/17
B1	48662351	A		Intron	UNC5D	ENSFCAT00000051223.1	-	14/17
B1	48662827	A		Intron	UNC5D	ENSFCAT00000051223.1	-	14/17
B1	48662915	-		Intron	UNC5D	ENSFCAT00000051223.1	-	14/17
B1	48663134	G		Intron	UNC5D	ENSFCAT00000051223.1	-	14/17
B1	48663185	A		Intron	UNC5D	ENSFCAT00000051223.1	-	14/17
B1	48663420	-		Intron	UNC5D	ENSFCAT00000051223.1	-	14/17
B1	48663444	C		Intron	UNC5D	ENSFCAT00000051223.1	-	14/17
B1	48663694	A		Intron	UNC5D	ENSFCAT00000051223.1	-	14/17
B1	48664006	T		Intron	UNC5D	ENSFCAT00000051223.1	-	14/17
B1	48664765	T		Intron	UNC5D	ENSFCAT00000051223.1	-	14/17
B1	48664957	T		Intron	UNC5D	ENSFCAT00000051223.1	-	14/17
B1	48666591	T	rs785320749	Intron	UNC5D	ENSFCAT00000051223.1	-	14/17
B1	48666793	G		Intron	UNC5D	ENSFCAT00000051223.1	-	14/17
B1	48666942	-		Intron	UNC5D	ENSFCAT00000051223.1	-	14/17
B1	48667060	T		Intron	UNC5D	ENSFCAT00000051223.1	-	14/17
B1	48667130	C		Intron	UNC5D	ENSFCAT00000051223.1	-	14/17
B1	48667368	T		Intron	UNC5D	ENSFCAT00000051223.1	-	14/17
B1	48667388	-		Intron	UNC5D	ENSFCAT00000051223.1	-	14/17
B1	48667913	A		Intron	UNC5D	ENSFCAT00000051223.1	-	14/17
B1	48667940	T		Intron	UNC5D	ENSFCAT00000051223.1	-	14/17
B1	48667998	C		Intron	UNC5D	ENSFCAT00000051223.1	-	14/17
B1	48668285	A	rs786089320	Intron	UNC5D	ENSFCAT00000051223.1	-	14/17
B1	48668367	C		Intron	UNC5D	ENSFCAT00000051223.1	-	14/17
B1	48668379	G		Intron	UNC5D	ENSFCAT00000051223.1	-	14/17
B1	48668483	T		Intron	UNC5D	ENSFCAT00000051223.1	-	14/17
B1	48668585	T		Intron	UNC5D	ENSFCAT00000051223.1	-	14/17
B1	48668704	G		Intron	UNC5D	ENSFCAT00000051223.1	-	14/17
B1	48668790	G		Intron	UNC5D	ENSFCAT00000051223.1	-	14/17
B1	48668936	-		Intron	UNC5D	ENSFCAT00000051223.1	-	14/17
B1	48668979	T		Intron	UNC5D	ENSFCAT00000051223.1	-	14/17
B1	48669037	T		Intron	UNC5D	ENSFCAT00000051223.1	-	14/17
B1	48669672	G		Intron	UNC5D	ENSFCAT00000051223.1	-	13/17
B1	48669843	-		Intron	UNC5D	ENSFCAT00000051223.1	-	13/17
B1	48670416	T		Intron	UNC5D	ENSFCAT00000051223.1	-	13/17
B1	48670417	G		Intron	UNC5D	ENSFCAT00000051223.1	-	13/17
B1	48670531	T		Intron	UNC5D	ENSFCAT00000051223.1	-	13/17
B1	48670898	C		Intron	UNC5D	ENSFCAT00000051223.1	-	13/17
B1	48671450	A		Intron	UNC5D	ENSFCAT00000051223.1	-	12/17
B1	48671502	C		Intron	UNC5D	ENSFCAT00000051223.1	-	12/17
B1	48671578	C		Intron	UNC5D	ENSFCAT00000051223.1	-	12/17
B1	48671686	T		Intron	UNC5D	ENSFCAT00000051223.1	-	12/17
B1	48672136	C		Intron	UNC5D	ENSFCAT00000051223.1	-	12/17
B1	48672328	T		Intron	UNC5D	ENSFCAT00000051223.1	-	12/17
B1	48672494	T		Intron	UNC5D	ENSFCAT00000051223.1	-	12/17
B1	48672527	T		Intron	UNC5D	ENSFCAT00000051223.1	-	12/17
B1	48673905	T		Intron	UNC5D	ENSFCAT00000051223.1	-	12/17
B1	48675114	-		Intron	UNC5D	ENSFCAT00000051223.1	-	12/17
B1	48675701	A		Intron	UNC5D	ENSFCAT00000051223.1	-	12/17
B1	48675852	T		Intron	UNC5D	ENSFCAT00000051223.1	-	12/17
B1	48676133	G		Intron	UNC5D	ENSFCAT00000051223.1	-	12/17
B1	48679145	C		Intron	UNC5D	ENSFCAT00000051223.1	-	12/17
B1	48680652	A		Intron	UNC5D	ENSFCAT00000051223.1	-	12/17
B1	48682988	C		Intron	UNC5D	ENSFCAT00000051223.1	-	12/17
B1	48683301	C		Intron	UNC5D	ENSFCAT00000051223.1	-	12/17
B1	48684017	C		Intron	UNC5D	ENSFCAT00000051223.1	-	12/17
B1	48685496	G		Intron	UNC5D	ENSFCAT00000051223.1	-	12/17
B1	48685811	T		Intron	UNC5D	ENSFCAT00000051223.1	-	12/17
B1	48685812	G		Intron	UNC5D	ENSFCAT00000051223.1	-	12/17
B1	48685907	A		Intron	UNC5D	ENSFCAT00000051223.1	-	12/17
B1	48686742	T		Intron	UNC5D	ENSFCAT00000051223.1	-	12/17
B1	48686778	C		Intron	UNC5D	ENSFCAT00000051223.1	-	12/17
B1	48687931	G		Intron	UNC5D	ENSFCAT00000051223.1	-	12/17
B1	48688193	T		Intron	UNC5D	ENSFCAT00000051223.1	-	12/17
B1	48689504	A		Intron	UNC5D	ENSFCAT00000051223.1	-	12/17
B1	48690820	A		Intron	UNC5D	ENSFCAT00000051223.1	-	12/17
B1	48692606	G		Intron	UNC5D	ENSFCAT00000051223.1	-	11/17
B1	48693033	G		Intron	UNC5D	ENSFCAT00000051223.1	-	11/17
B1	48693860	T		Intron	UNC5D	ENSFCAT00000051223.1	-	11/17
B1	48693923	T		Intron	UNC5D	ENSFCAT00000051223.1	-	11/17
B1	48693978	A		Intron	UNC5D	ENSFCAT00000051223.1	-	11/17
B1	48694137	-		Intron	UNC5D	ENSFCAT00000051223.1	-	11/17
B1	48694612	C		Intron	UNC5D	ENSFCAT00000051223.1	-	11/17
B1	48694651	G		Intron	UNC5D	ENSFCAT00000051223.1	-	11/17
B1	48696620	T		Intron	UNC5D	ENSFCAT00000051223.1	-	10/17
B1	48697721	T		Intron	UNC5D	ENSFCAT00000051223.1	-	10/17
B1	48698163	A		Intron	UNC5D	ENSFCAT00000051223.1	-	10/17
B1	48698285	-		Intron	UNC5D	ENSFCAT00000051223.1	-	10/17
B1	48699168	T		Intron	UNC5D	ENSFCAT00000051223.1	-	10/17
B1	48699360	-		Intron	UNC5D	ENSFCAT00000051223.1	-	10/17
B1	48699362	-		Intron	UNC5D	ENSFCAT00000051223.1	-	10/17
B1	48699903	A		Intron	UNC5D	ENSFCAT00000051223.1	-	10/17
B1	48700041	G		Intron	UNC5D	ENSFCAT00000051223.1	-	10/17
B1	48700205	A		Synonymous	UNC5D	ENSFCAT00000051223.1	10/18	-
B1	48701363	C		Intron	UNC5D	ENSFCAT00000051223.1	-	8/17
B1	48701366	A	rs785263179	Intron	UNC5D	ENSFCAT00000051223.1	-	8/17
B1	48701542	A	rs783257523	Intron	UNC5D	ENSFCAT00000051223.1	-	8/17
B1	48701719	T		Intron	UNC5D	ENSFCAT00000051223.1	-	8/17
B1	48701758	T		Intron	UNC5D	ENSFCAT00000051223.1	-	8/17
B1	48701899	T		Intron	UNC5D	ENSFCAT00000051223.1	-	8/17
B1	48702192	T		Intron	UNC5D	ENSFCAT00000051223.1	-	8/17
B1	48702916	T		Intron	UNC5D	ENSFCAT00000051223.1	-	8/17
B1	48703353	A		Intron	UNC5D	ENSFCAT00000051223.1	-	8/17
B1	48703607	T		Intron	UNC5D	ENSFCAT00000051223.1	-	8/17
B1	48704047	T		Intron	UNC5D	ENSFCAT00000051223.1	-	8/17
B1	48704128	C		Intron	UNC5D	ENSFCAT00000051223.1	-	8/17
B1	48704634	A		Intron	UNC5D	ENSFCAT00000051223.1	-	8/17
B1	48705925	A		Intron	UNC5D	ENSFCAT00000051223.1	-	8/17
B1	48706233	A		Intron	UNC5D	ENSFCAT00000051223.1	-	8/17
B1	48706398	AG		Intron	UNC5D	ENSFCAT00000051223.1	-	8/17
B1	48706713	T		Intron	UNC5D	ENSFCAT00000051223.1	-	8/17
B1	48706915	T		Intron	UNC5D	ENSFCAT00000051223.1	-	8/17
B1	48707109	T		Intron	UNC5D	ENSFCAT00000051223.1	-	8/17
B1	48710239	-		Intron	UNC5D	ENSFCAT00000051223.1	-	8/17
B1	48710307	A	rs784771839	Intron	UNC5D	ENSFCAT00000051223.1	-	8/17
B1	48710861	T		Intron	UNC5D	ENSFCAT00000051223.1	-	8/17
B1	48710899	A		Intron	UNC5D	ENSFCAT00000051223.1	-	8/17
B1	48710954	A		Intron	UNC5D	ENSFCAT00000051223.1	-	8/17
B1	48711164	-		Intron	UNC5D	ENSFCAT00000051223.1	-	8/17
B1	48711199	T		Intron	UNC5D	ENSFCAT00000051223.1	-	8/17
B1	48714921	G		Intron	UNC5D	ENSFCAT00000051223.1	-	8/17
B1	48715293	C		Intron	UNC5D	ENSFCAT00000051223.1	-	8/17
B1	48716136	C		Intron	UNC5D	ENSFCAT00000051223.1	-	7/17
B1	48754267	-		Intron	UNC5D	ENSFCAT00000051223.1	-	4/17
B1	48758672	T		Intron	UNC5D	ENSFCAT00000051223.1	-	4/17
B1	48764829	G		Intron	UNC5D	ENSFCAT00000051223.1	-	4/17
B1	48764917	T		Intron	UNC5D	ENSFCAT00000051223.1	-	4/17
B1	48765041	A		Intron	UNC5D	ENSFCAT00000051223.1	-	4/17
B1	48765482	T		Intron	UNC5D	ENSFCAT00000051223.1	-	4/17
B1	48765565	A		Intron	UNC5D	ENSFCAT00000051223.1	-	4/17
B1	48765602	C		Intron	UNC5D	ENSFCAT00000051223.1	-	4/17
B1	48765613	G		Intron	UNC5D	ENSFCAT00000051223.1	-	4/17
B1	48765670	C		Intron	UNC5D	ENSFCAT00000051223.1	-	4/17
B1	48765685	C		Intron	UNC5D	ENSFCAT00000051223.1	-	4/17
B1	48765723	A		Intron	UNC5D	ENSFCAT00000051223.1	-	4/17
B1	48765757	G		Intron	UNC5D	ENSFCAT00000051223.1	-	4/17
B1	48765992	G		Intron	UNC5D	ENSFCAT00000051223.1	-	4/17
B1	48766150	C		Intron	UNC5D	ENSFCAT00000051223.1	-	4/17
B1	48766235	-		Intron	UNC5D	ENSFCAT00000051223.1	-	4/17
B1	48766575	C		Intron	UNC5D	ENSFCAT00000051223.1	-	4/17
B1	48766594	C		Intron	UNC5D	ENSFCAT00000051223.1	-	4/17
B1	48766893	-		Intron	UNC5D	ENSFCAT00000051223.1	-	4/17
B1	48767383	C		Intron	UNC5D	ENSFCAT00000051223.1	-	4/17
B1	48767678	G		Intron	UNC5D	ENSFCAT00000051223.1	-	4/17
B1	48768364	G		Intron	UNC5D	ENSFCAT00000051223.1	-	4/17
B1	48769742	T		Intron	UNC5D	ENSFCAT00000051223.1	-	4/17
B1	48770898	G		Intron	UNC5D	ENSFCAT00000051223.1	-	4/17
B1	48771343	A		Intron	UNC5D	ENSFCAT00000051223.1	-	4/17
B1	48772660	G		Intron	UNC5D	ENSFCAT00000051223.1	-	4/17
B1	48773112	A		Intron	UNC5D	ENSFCAT00000051223.1	-	4/17
B1	48774785	A		Intron	UNC5D	ENSFCAT00000051223.1	-	4/17
B1	48776173	G		Intron	UNC5D	ENSFCAT00000051223.1	-	4/17
B1	48776246	C		Intron	UNC5D	ENSFCAT00000051223.1	-	4/17
B1	48776325	-		Intron	UNC5D	ENSFCAT00000051223.1	-	4/17
B1	48776443	-		Intron	UNC5D	ENSFCAT00000051223.1	-	4/17
B1	48776829	C		Intron	UNC5D	ENSFCAT00000051223.1	-	4/17
B1	48777138	T		Intron	UNC5D	ENSFCAT00000051223.1	-	4/17
B1	48778633	T		Intron	UNC5D	ENSFCAT00000051223.1	-	4/17
B1	48781488	-		Intron	UNC5D	ENSFCAT00000051223.1	-	4/17
B1	48782105	T		Intron	UNC5D	ENSFCAT00000051223.1	-	4/17
B1	48783697	G		Intron	UNC5D	ENSFCAT00000051223.1	-	4/17
B1	48785051	T		Intron	UNC5D	ENSFCAT00000051223.1	-	4/17
B1	48785661	A		Intron	UNC5D	ENSFCAT00000051223.1	-	4/17
B1	48786021	G		Intron	UNC5D	ENSFCAT00000051223.1	-	4/17
B1	48786619	-		Intron	UNC5D	ENSFCAT00000051223.1	-	4/17
B1	48786622	G		Intron	UNC5D	ENSFCAT00000051223.1	-	4/17
B1	48787982	C		Intron	UNC5D	ENSFCAT00000051223.1	-	4/17
B1	48789395	T		Intron	UNC5D	ENSFCAT00000051223.1	-	4/17
B1	48793848	A		Intron	UNC5D	ENSFCAT00000051223.1	-	4/17
B1	48795080	T		Intron	UNC5D	ENSFCAT00000051223.1	-	4/17
B1	48795507	T		Intron	UNC5D	ENSFCAT00000051223.1	-	4/17
B1	48795640	T		Intron	UNC5D	ENSFCAT00000051223.1	-	4/17
B1	48797592	C		Intron	UNC5D	ENSFCAT00000051223.1	-	4/17
B1	48797672	G		Intron	UNC5D	ENSFCAT00000051223.1	-	4/17
B1	48801189	T		Intron	UNC5D	ENSFCAT00000051223.1	-	4/17
B1	48801889	T		Intron	UNC5D	ENSFCAT00000051223.1	-	4/17
B1	48802390	A		Intron	UNC5D	ENSFCAT00000051223.1	-	4/17
B1	48802966	C		Intron	UNC5D	ENSFCAT00000051223.1	-	4/17
B1	48804802	C		Intron	UNC5D	ENSFCAT00000051223.1	-	4/17
B1	48805047	-		Intron	UNC5D	ENSFCAT00000051223.1	-	4/17
B1	48805350	A		Intron	UNC5D	ENSFCAT00000051223.1	-	4/17
B1	48808167	A		Intron	UNC5D	ENSFCAT00000051223.1	-	4/17
B1	48808868	A		Intron	UNC5D	ENSFCAT00000051223.1	-	4/17
B1	48811438	C		Intron	UNC5D	ENSFCAT00000051223.1	-	4/17
B1	48811450	G		Intron	UNC5D	ENSFCAT00000051223.1	-	4/17
B1	48812252	T		Intron	UNC5D	ENSFCAT00000051223.1	-	4/17
B1	48812388	T		Intron	UNC5D	ENSFCAT00000051223.1	-	4/17
B1	48816732	A		Intron	UNC5D	ENSFCAT00000051223.1	-	4/17
B1	48817816	A		Intron	UNC5D	ENSFCAT00000051223.1	-	4/17
B1	48818702	C		Intron	UNC5D	ENSFCAT00000051223.1	-	4/17
B1	48818761	G		Intron	UNC5D	ENSFCAT00000051223.1	-	4/17
B1	48818952	-		Intron	UNC5D	ENSFCAT00000051223.1	-	4/17
B1	48820243	G		Intron	UNC5D	ENSFCAT00000051223.1	-	4/17
B1	48820408	C		Intron	UNC5D	ENSFCAT00000051223.1	-	4/17
B1	48822203	T		Intron	UNC5D	ENSFCAT00000051223.1	-	4/17
B1	48826120	C		Intron	UNC5D	ENSFCAT00000051223.1	-	3/17
B1	48826435	C		Intron	UNC5D	ENSFCAT00000051223.1	-	3/17
B1	48827220	G		Intron	UNC5D	ENSFCAT00000051223.1	-	3/17
B1	48827482	T		Intron	UNC5D	ENSFCAT00000051223.1	-	3/17
B1	48828450	T		Intron	UNC5D	ENSFCAT00000051223.1	-	3/17
B1	48828704	A		Intron	UNC5D	ENSFCAT00000051223.1	-	3/17
B1	48828728	G		Intron	UNC5D	ENSFCAT00000051223.1	-	3/17
B1	48830890	T		Intron	UNC5D	ENSFCAT00000051223.1	-	3/17
B1	48830996	G		Intron	UNC5D	ENSFCAT00000051223.1	-	3/17
B1	48831544	T		Intron	UNC5D	ENSFCAT00000051223.1	-	3/17
B1	48831643	A		Intron	UNC5D	ENSFCAT00000051223.1	-	3/17
B1	48831653	G		Intron	UNC5D	ENSFCAT00000051223.1	-	3/17
B1	48832273	-		Intron	UNC5D	ENSFCAT00000051223.1	-	3/17
B1	48832348	A		Intron	UNC5D	ENSFCAT00000051223.1	-	3/17
B1	48832626	T		Intron	UNC5D	ENSFCAT00000051223.1	-	3/17
B1	48832650	T		Intron	UNC5D	ENSFCAT00000051223.1	-	3/17
B1	48832909	T		Intron	UNC5D	ENSFCAT00000051223.1	-	3/17
B1	48833656	T		Intron	UNC5D	ENSFCAT00000051223.1	-	3/17
B1	48834127	A		Intron	UNC5D	ENSFCAT00000051223.1	-	3/17
B1	48834230	A		Intron	UNC5D	ENSFCAT00000051223.1	-	3/17
B1	48836306	A		Intron	UNC5D	ENSFCAT00000051223.1	-	3/17
B1	48837633	A		Intron	UNC5D	ENSFCAT00000051223.1	-	3/17
B1	48839467	T		Intron	UNC5D	ENSFCAT00000051223.1	-	3/17
B1	48839783	C		Intron	UNC5D	ENSFCAT00000051223.1	-	3/17
B1	48841430	A		Intron	UNC5D	ENSFCAT00000051223.1	-	3/17
B1	48845862	C		Intron	UNC5D	ENSFCAT00000051223.1	-	3/17
B1	48847225	C		Intron	UNC5D	ENSFCAT00000051223.1	-	3/17
B1	48848151	A		Intron	UNC5D	ENSFCAT00000051223.1	-	3/17
E1	16759102	C		Intron	NSRP1	ENSFCAT00000035282.3	-	3/6
E1	16806357	T		Intron	NSRP1	ENSFCAT00000035282.3	-	2/6
E1	16842398	T		Intron	EFCAB5	ENSFCAT00000004651.6	-	20/24
E1	16842405	T		Intron	EFCAB5	ENSFCAT00000004651.6	-	20/24
E1	16858310	-		Intron	EFCAB5	ENSFCAT00000004651.6	-	17/24
E1	16866767	T		Intron	EFCAB5	ENSFCAT00000004651.6	-	16/24
E1	16873603	A		Intron	EFCAB5	ENSFCAT00000004651.6	-	16/24
E1	16919167	A		Intron	EFCAB5	ENSFCAT00000004651.6	-	7/24
E1	16951343	A		Intron	EFCAB5	ENSFCAT00000004651.6	-	4/24
E1	16976234	C		Intron	EFCAB5	ENSFCAT00000004651.6	-	3/24
E1	17040537	C		Intron	SSH2	ENSFCAT00000058999.1	-	1/16
E1	17111896	-		Intron	SSH2	ENSFCAT00000058999.1	-	2/16
E1	17116191	C		Intron	SSH2	ENSFCAT00000058999.1	-	2/16

## Sheet: Supplementary_table_4
Chromosome	Genomic positon (gDNA)	Risk allele	Consequence	Gene name	anscript ID (Ensembl)	Exon	Intron	SIFT score
B1	41220823	A	Intron	PSD3	ENSFCAT00000040631.3	-	2/18	-
B1	41220867	C	Intron	PSD3	ENSFCAT00000040631.3	-	2/18	-
B1	41220872	C	Intron	PSD3	ENSFCAT00000040631.3	-	2/18	-
B1	41220917	A	Intron	PSD3	ENSFCAT00000040631.3	-	2/18	-
B1	41220933	A	Intron	PSD3	ENSFCAT00000040631.3	-	2/18	-
B1	41220961	T	Intron	PSD3	ENSFCAT00000040631.3	-	2/18	-
B1	41220969	A	Intron	PSD3	ENSFCAT00000040631.3	-	2/18	-
B1	41220985	T	Intron	PSD3	ENSFCAT00000040631.3	-	2/18	-
B1	41220995	C	Intron	PSD3	ENSFCAT00000040631.3	-	2/18	-
B1	41221492	G	Intron	PSD3	ENSFCAT00000040631.3	-	2/18	-
B1	41221493	T	Intron	PSD3	ENSFCAT00000040631.3	-	2/18	-
B1	41221508	G	Intron	PSD3	ENSFCAT00000040631.3	-	2/18	-
B1	41221511	T	Intron	PSD3	ENSFCAT00000040631.3	-	2/18	-
B1	41221523	G	Intron	PSD3	ENSFCAT00000040631.3	-	2/18	-
B1	41221529	T	Intron	PSD3	ENSFCAT00000040631.3	-	2/18	-
B1	41221545	C	Intron	PSD3	ENSFCAT00000040631.3	-	2/18	-
B1	41221549	G	Intron	PSD3	ENSFCAT00000040631.3	-	2/18	-
B1	41221552	G	Intron	PSD3	ENSFCAT00000040631.3	-	2/18	-
B1	41221558	C	Intron	PSD3	ENSFCAT00000040631.3	-	2/18	-
B1	41221562	C	Intron	PSD3	ENSFCAT00000040631.3	-	2/18	-
B1	41221566	T	Intron	PSD3	ENSFCAT00000040631.3	-	2/18	-
B1	41221569	G	Intron	PSD3	ENSFCAT00000040631.3	-	2/18	-
B1	41221572	A	Intron	PSD3	ENSFCAT00000040631.3	-	2/18	-
B1	41221573	G	Intron	PSD3	ENSFCAT00000040631.3	-	2/18	-
B1	41221574	A	Intron	PSD3	ENSFCAT00000040631.3	-	2/18	-
B1	41221580	G	Intron	PSD3	ENSFCAT00000040631.3	-	2/18	-
B1	41221581	T	Intron	PSD3	ENSFCAT00000040631.3	-	2/18	-
B1	42999385	T	Intron	KAT6A	ENSFCAT00000056563.2	-	2/15	-
B1	45073032	T	Intron	ADAM18	ENSFCAT00000026594.4	-	20/20	-
B1	45073103	T	Intron	ADAM18	ENSFCAT00000026594.4	-	20/20	-
B1	45734703	C	Intron	ADAM32	ENSFCAT00000029945.4	-	6/23	-
B1	45905364	C	Intron	ADAM9	ENSFCAT00000002595.6	-	1/21	-
B1	45905371	A	Intron	ADAM9	ENSFCAT00000002595.6	-	1/21	-
B1	45905373	A	Intron	ADAM9	ENSFCAT00000002595.6	-	1/21	-
B1	45905378	C	Intron	ADAM9	ENSFCAT00000002595.6	-	1/21	-
B1	46124262	A	Intron	TACC1	ENSFCAT00000030063.4	-	1/13	-
B1	52330420	A	Intron	INTS9	ENSFCAT00000037745.3	-	10/17	-
B1	52330421	A	Intron	INTS9	ENSFCAT00000037745.3	-	10/17	-
B1	52330444	T	Intron	INTS9	ENSFCAT00000037745.3	-	10/17	-
B1	52330446	A	Intron	INTS9	ENSFCAT00000037745.3	-	10/17	-
B1	34515442	T	5'UTR	STC1	ENSFCAG00000026611	1/5	-	-
B1	34515445	C	5'UTR	STC1	ENSFCAG00000026611	1/5	-	-
B1	34515634	A	5'UTR	STC1	ENSFCAG00000026611	1/5	-	-
B1	34517154	AA	Intron	STC1	ENSFCAG00000026611	-	1/4	-
B1	34517155	A	Intron	STC1	ENSFCAG00000026611	-	1/4	-
B1	34517296	C	Intron	STC1	ENSFCAG00000026611	-	1/4	-
B1	34517692	T	Intron	STC1	ENSFCAG00000026611	-	1/4	-
B1	34517747	G	Intron	STC1	ENSFCAG00000026611	-	1/4	-
B1	34518057	G	Intron	STC1	ENSFCAG00000026611	-	2/4	-
B1	34518188	C	Intron	STC1	ENSFCAG00000026611	-	2/4	-
B1	34518363	T	Intron	STC1	ENSFCAG00000026611	-	2/4	-
B1	34518497	T	Intron	STC1	ENSFCAG00000026611	-	2/4	-
B1	34519277	-	Intron	STC1	ENSFCAG00000026611	-	3/4	-
B1	34519997	G	Intron	STC1	ENSFCAG00000026611	-	3/4	-
B1	34520410	G	Intron	STC1	ENSFCAG00000026611	-	3/4	-
B1	34520603	-	Intron	STC1	ENSFCAG00000026611	-	3/4	-
B1	34520926	C	Intron	STC1	ENSFCAG00000026611	-	3/4	-
B1	34522105	G	Intron	STC1	ENSFCAG00000026611	-	3/4	-
B1	34522701	C	Intron	STC1	ENSFCAG00000026611	-	3/4	-
B1	34523070	C	Intron	STC1	ENSFCAG00000026611	-	3/4	-
B1	34523149	G	Intron	STC1	ENSFCAG00000026611	-	3/4	-
B1	34524505	A	Intron	STC1	ENSFCAG00000026611	-	3/4	-
B1	34714800	G	3' UTR	NKX3-1	ENSFCAG00000039688	2/2	-	-
B1	34524662	A	Intron	STC1	ENSFCAG00000026611	-	3/4	-
B1	34826477	A	Intron	SLC25A37	ENSFCAG00000005418	-	2/3	-
B1	34826557	G	Intron	SLC25A37	ENSFCAG00000005418	-	2/3	-
B1	34827492	A	Intron	SLC25A37	ENSFCAG00000005418	-	1/3	-
B1	34828318	-	Intron	SLC25A37	ENSFCAG00000005418	-	1/3	-
B1	34828361	C	Intron	SLC25A37	ENSFCAG00000005418	-	1/3	-
B1	34828819	G	Intron	SLC25A37	ENSFCAG00000005418	-	1/3	-
B1	34832020	G	Intron	SLC25A37	ENSFCAG00000005418	-	1/3	-
B1	34835526	A	Intron	SLC25A37	ENSFCAG00000005418	-	1/3	-
B1	34836106	A	Intron	SLC25A37	ENSFCAG00000005418	-	1/3	-
B1	34836155	-	Intron	SLC25A37	ENSFCAG00000005418	-	1/3	-
B1	34836634	T	Intron	SLC25A37	ENSFCAG00000005418	-	1/3	-
B1	34837186	C	Intron	SLC25A37	ENSFCAG00000005418	-	1/3	-
B1	34839686	T	Intron	SLC25A37	ENSFCAG00000005418	-	1/3	-
B1	34840283	C	Intron	SLC25A37	ENSFCAG00000005418	-	1/3	-
B1	34845203	A	Intron	SLC25A37	ENSFCAG00000005418	-	1/3	-
B1	34845976	C	Intron	SLC25A37	ENSFCAG00000005418	-	1/3	-
B1	34847570	C	Intron	SLC25A37	ENSFCAG00000005418	-	1/3	-
B1	34847704	-	Intron	SLC25A37	ENSFCAG00000005418	-	1/3	-
B1	34849586	G	Intron	SLC25A37	ENSFCAG00000005418	-	1/3	-
B1	34857027	G	Intron	SLC25A37	ENSFCAG00000005418	-	1/3	-
B1	34936157	G	Intron	ENTPD4	ENSFCAG00000005417	-	1/13	-
B1	34938583	T	Intron	ENTPD4	ENSFCAG00000005417	-	2/13	-
B1	34945041	-	Intron	ENTPD4	ENSFCAG00000005417	-	6/13	-
B1	34945436	-	Intron	ENTPD4	ENSFCAG00000005417	-	6/13	-
B1	34947775	A	Intron	ENTPD4	ENSFCAG00000005417	-	6/13	-
B1	34950114	C	Intron	ENTPD4	ENSFCAG00000005417	-	6/13	-
B1	34950770	T	Intron	ENTPD4	ENSFCAG00000005417	-	6/13	-
B1	34959957	C	Intron	ENTPD4	ENSFCAG00000005417	-	10/13	-
B1	34959971	G	Intron	ENTPD4	ENSFCAG00000005417	-	10/13	-
B1	34961590	C	Intron	ENTPD4	ENSFCAG00000005417	-	12/13	-
B1	34963775	T	3' UTR	ENTPD4	ENSFCAG00000005417	14/14	-	-
B1	34963413	T	Intron	ENTPD4	ENSFCAG00000005417	-	13/13	-
B1	34969254	G	Intron	ENTPD4	ENSFCAG00000005417	-	12/12	-
B1	34969404	G	Intron	ENTPD4	ENSFCAG00000005417	-	12/12	-
B1	34969511	A	Intron	ENTPD4	ENSFCAG00000005417	-	12/12	-
B1	34969553	G	Intron	ENTPD4	ENSFCAG00000005417	-	12/12	-
B1	34969638	T	Intron	ENTPD4	ENSFCAG00000005417	-	12/12	-
B1	34969904	-	Intron	ENTPD4	ENSFCAG00000005417	-	12/12	-
B1	34969981	T	Intron	ENTPD4	ENSFCAG00000005417	-	12/12	-
B1	34969993	C	Intron	ENTPD4	ENSFCAG00000005417	-	12/12	-
B1	34969998	G	Intron	ENTPD4	ENSFCAG00000005417	-	12/12	-
B1	34970097	T	Intron	ENTPD4	ENSFCAG00000005417	-	12/12	-
B1	34970194	T	Intron	ENTPD4	ENSFCAG00000005417	-	12/12	-
B1	34970214	A	Intron	ENTPD4	ENSFCAG00000005417	-	12/12	-
B1	34971238	A	Intron	ENTPD4	ENSFCAG00000005417	-	12/12	-
B1	34971657	C	Intron	ENTPD4	ENSFCAG00000005417	-	12/12	-
B1	34971680	A	Intron	ENTPD4	ENSFCAG00000005417	-	12/12	-
B1	34971887	T	Intron	ENTPD4	ENSFCAG00000005417	-	12/12	-
B1	34972667	-	Intron	ENTPD4	ENSFCAG00000005417	-	12/12	-
B1	34973982	A	Intron	ENTPD4	ENSFCAG00000005417	-	12/12	-
B1	34974355	G	Intron	ENTPD4	ENSFCAG00000005417	-	12/12	-
B1	34974453	G	Intron	ENTPD4	ENSFCAG00000005417	-	12/12	-
B1	34974584	A	Intron	ENTPD4	ENSFCAG00000005417	-	12/12	-
B1	34974814	-	Intron	ENTPD4	ENSFCAG00000005417	-	12/12	-
B1	34975699	T	Intron	ENTPD4	ENSFCAG00000005417	-	12/12	-
B1	34976600	C	Intron	ENTPD4	ENSFCAG00000005417	-	12/12	-
B1	34976919	-	Intron	ENTPD4	ENSFCAG00000005417	-	12/12	-
B1	34977010	A	Intron	ENTPD4	ENSFCAG00000005417	-	12/12	-
B1	34977221	T	Intron	ENTPD4	ENSFCAG00000005417	-	12/12	-
B1	34977251	T	Intron	ENTPD4	ENSFCAG00000005417	-	12/12	-
B1	34977353	A	Intron	ENTPD4	ENSFCAG00000005417	-	12/12	-
B1	34977422	-	Intron	ENTPD4	ENSFCAG00000005417	-	12/12	-
B1	34977716	A	Intron	ENTPD4	ENSFCAG00000005417	-	12/12	-
B1	34980240	-	Intron	ENTPD4	ENSFCAG00000005417	-	12/12	-
B1	34980324	-	Intron	ENTPD4	ENSFCAG00000005417	-	12/12	-
B1	34980399	-	Intron	ENTPD4	ENSFCAG00000005417	-	12/12	-
B1	34980524	A	Intron	ENTPD4	ENSFCAG00000005417	-	12/12	-
B1	34980787	A	Intron	ENTPD4	ENSFCAG00000005417	-	12/12	-
B1	34980853	T	Intron	ENTPD4	ENSFCAG00000005417	-	12/12	-
B1	34981173	A	Intron	ENTPD4	ENSFCAG00000005417	-	12/12	-
B1	34981349	T	Intron	ENTPD4	ENSFCAG00000005417	-	12/12	-
B1	34981637	A	Intron	ENTPD4	ENSFCAG00000005417	-	12/12	-
B1	34981939	A	Intron	ENTPD4	ENSFCAG00000005417	-	12/12	-
B1	34982109	A	Intron	ENTPD4	ENSFCAG00000005417	-	12/12	-
B1	34982254	A	Intron	ENTPD4	ENSFCAG00000005417	-	12/12	-
B1	34982403	G	Intron	ENTPD4	ENSFCAG00000005417	-	12/12	-
B1	34982409	G	Intron	ENTPD4	ENSFCAG00000005417	-	12/12	-
B1	34982436	C	Intron	ENTPD4	ENSFCAG00000005417	-	12/12	-
B1	34982742	C	Intron	ENTPD4	ENSFCAG00000005417	-	12/12	-
B1	34982912	C	Intron	ENTPD4	ENSFCAG00000005417	-	12/12	-
B1	34983104	G	Intron	ENTPD4	ENSFCAG00000005417	-	12/12	-
B1	34983256	C	Intron	ENTPD4	ENSFCAG00000005417	-	12/12	-
B1	34984521	-	Intron	ENTPD4	ENSFCAG00000005417	-	12/12	-
B1	34984823	T	Intron	ENTPD4	ENSFCAG00000005417	-	12/12	-
B1	34985361	-	Intron	ENTPD4	ENSFCAG00000005417	-	12/12	-
B1	34985525	C	Intron	ENTPD4	ENSFCAG00000005417	-	12/12	-
B1	34985924	G	Intron	ENTPD4	ENSFCAG00000005417	-	12/12	-
B1	34985992	A	Intron	ENTPD4	ENSFCAG00000005417	-	12/12	-
B1	34986212	G	Intron	ENTPD4	ENSFCAG00000005417	-	12/12	-
B1	34986349	A	Intron	ENTPD4	ENSFCAG00000005417	-	12/12	-
B1	34987228	-	Intron	ENTPD4	ENSFCAG00000005417	-	12/12	-
B1	34987380	T	Intron	ENTPD4	ENSFCAG00000005417	-	12/12	-
B1	34987518	T	Intron	ENTPD4	ENSFCAG00000005417	-	12/12	-
B1	34987614	-	Intron	ENTPD4	ENSFCAG00000005417	-	12/12	-
B1	34987847	G	Intron	ENTPD4	ENSFCAG00000005417	-	12/12	-
B1	34987908	G	Intron	ENTPD4	ENSFCAG00000005417	-	12/12	-
B1	34987979	C	Intron	ENTPD4	ENSFCAG00000005417	-	12/12	-
B1	34988180	A	Intron	ENTPD4	ENSFCAG00000005417	-	12/12	-
B1	34988204	G	Intron	ENTPD4	ENSFCAG00000005417	-	12/12	-
B1	34988373	A	Intron	ENTPD4	ENSFCAG00000005417	-	12/12	-
B1	34988432	A	Intron	ENTPD4	ENSFCAG00000005417	-	12/12	-
B1	34988459	T	Intron	ENTPD4	ENSFCAG00000005417	-	12/12	-
B1	34988521	G	Intron	ENTPD4	ENSFCAG00000005417	-	12/12	-
B1	34988757	C	Intron	ENTPD4	ENSFCAG00000005417	-	12/12	-
B1	34988764	C	Intron	ENTPD4	ENSFCAG00000005417	-	12/12	-
B1	34988813	G	Intron	ENTPD4	ENSFCAG00000005417	-	12/12	-
B1	34989349	T	Intron	ENTPD4	ENSFCAG00000005417	-	12/12	-
B1	34989361	-	Intron	ENTPD4	ENSFCAG00000005417	-	12/12	-
B1	34989769	-	Intron	ENTPD4	ENSFCAG00000005417	-	12/12	-
B1	34989781	-	Intron	ENTPD4	ENSFCAG00000005417	-	12/12	-
B1	34989914	T	Intron	ENTPD4	ENSFCAG00000005417	-	12/12	-
B1	34989926	-	Intron	ENTPD4	ENSFCAG00000005417	-	12/12	-
B1	34989977	C	Intron	ENTPD4	ENSFCAG00000005417	-	12/12	-
B1	34989983	C	Intron	ENTPD4	ENSFCAG00000005417	-	12/12	-
B1	34990362	G	Intron	ENTPD4	ENSFCAG00000005417	-	12/12	-
B1	34990639	C	Intron	ENTPD4	ENSFCAG00000005417	-	12/12	-
B1	34990728	-	Intron	ENTPD4	ENSFCAG00000005417	-	12/12	-
B1	34990845	T	Intron	ENTPD4	ENSFCAG00000005417	-	12/12	-
B1	34990850	-	Intron	ENTPD4	ENSFCAG00000005417	-	12/12	-
B1	34990942	C	Intron	ENTPD4	ENSFCAG00000005417	-	12/12	-
B1	34991009	A	Intron	ENTPD4	ENSFCAG00000005417	-	12/12	-
B1	34991013	T	Intron	ENTPD4	ENSFCAG00000005417	-	12/12	-
B1	34991142	G	Intron	ENTPD4	ENSFCAG00000005417	-	12/12	-
B1	34991185	C	Intron	ENTPD4	ENSFCAG00000005417	-	12/12	-
B1	34991249	G	Intron	ENTPD4	ENSFCAG00000005417	-	12/12	-
B1	34991305	T	Intron	ENTPD4	ENSFCAG00000005417	-	12/12	-
B1	34991359	C	Intron	ENTPD4	ENSFCAG00000005417	-	12/12	-
B1	34991362	-	Intron	ENTPD4	ENSFCAG00000005417	-	12/12	-
B1	34991587	C	Intron	ENTPD4	ENSFCAG00000005417	-	12/12	-
B1	34991927	C	Intron	ENTPD4	ENSFCAG00000005417	-	12/12	-
B1	34992417	G	Intron	ENTPD4	ENSFCAG00000005417	-	12/12	-
B1	34992461	-	Intron	ENTPD4	ENSFCAG00000005417	-	12/12	-
B1	34993100	T	Intron	ENTPD4	ENSFCAG00000005417	-	12/12	-
B1	34993246	T	Intron	ENTPD4	ENSFCAG00000005417	-	12/12	-
B1	34993665	T	Intron	ENTPD4	ENSFCAG00000005417	-	12/12	-
B1	34993792	C	Intron	ENTPD4	ENSFCAG00000005417	-	12/12	-
B1	34993901	A	Intron	ENTPD4	ENSFCAG00000005417	-	12/12	-
B1	34999970	T	Intron	LOXL2	ENSFCAG00000012400	-	1/13	-
B1	35000160	G	Intron	LOXL2	ENSFCAG00000012400	-	1/13	-
B1	35000364	A	Intron	LOXL2	ENSFCAG00000012400	-	1/13	-
B1	35000504	T	Intron	LOXL2	ENSFCAG00000012400	-	1/13	-
B1	35001470	C	Intron	LOXL2	ENSFCAG00000012400	-	1/13	-
B1	35001881	G	Intron	LOXL2	ENSFCAG00000012400	-	1/13	-
B1	35002019	C	Intron	LOXL2	ENSFCAG00000012400	-	1/13	-
B1	35002822	T	Intron	LOXL2	ENSFCAG00000012400	-	1/13	-
B1	35019153	C	Intron	LOXL2	ENSFCAG00000012400	-	1/13	-
B1	35019161	A	Intron	LOXL2	ENSFCAG00000012400	-	1/13	-
B1	35019170	C	Intron	LOXL2	ENSFCAG00000012400	-	1/13	-
B1	35019300	C	Intron	LOXL2	ENSFCAG00000012400	-	1/13	-
B1	35019434	T	Intron	LOXL2	ENSFCAG00000012400	-	1/13	-
B1	35020232	C	Intron	LOXL2	ENSFCAG00000012400	-	1/13	-
B1	35020265	T	Intron	LOXL2	ENSFCAG00000012400	-	1/13	-
B1	35020347	A	Intron	LOXL2	ENSFCAG00000012400	-	1/13	-
B1	35022642	T	Intron	LOXL2	ENSFCAG00000012400	-	1/13	-
B1	35023249	A	Intron	LOXL2	ENSFCAG00000012400	-	1/13	-
B1	35027316	T	Intron	LOXL2	ENSFCAG00000012400	-	1/13	-
B1	35027744	T	Intron	LOXL2	ENSFCAG00000012400	-	1/13	-
B1	35028055	T	Intron	LOXL2	ENSFCAG00000012400	-	1/13	-
B1	35028512	A	Missense	LOXL2	ENSFCAG00000012400	2/14	-	tolerated_low_confidence(0.08)
B1	35028658	T	Synonymous	LOXL2	ENSFCAG00000012400	2/14	-	-
B1	35028712	A	Synonymous	LOXL2	ENSFCAG00000012400	2/14	-	-
B1	35028781	T	Synonymous	LOXL2	ENSFCAG00000012400	2/14	-	-
B1	35028915	T	Intron	LOXL2	ENSFCAG00000012400	-	2/13	-
B1	35029088	T	Intron	LOXL2	ENSFCAG00000012400	-	2/13	-
B1	35029150	G	Intron	LOXL2	ENSFCAG00000012400	-	2/13	-
B1	35029241	-	Intron	LOXL2	ENSFCAG00000012400	-	2/13	-
B1	35029320	C	Intron	LOXL2	ENSFCAG00000012400	-	2/13	-
B1	35029336	T	Intron	LOXL2	ENSFCAG00000012400	-	2/13	-
B1	35044010	G	Intron	LOXL2	ENSFCAG00000012400	-	3/13	-
B1	35052707	-	Intron	LOXL2	ENSFCAG00000012400	-	4/13	-
B1	35053822	G	Intron	LOXL2	ENSFCAG00000012400	-	4/13	-
B1	35058799	C	Intron	LOXL2	ENSFCAG00000012400	-	5/13	-
B1	35058973	T	Intron	LOXL2	ENSFCAG00000012400	-	5/13	-
B1	35059083	G	Intron	LOXL2	ENSFCAG00000012400	-	5/13	-
B1	35059430	G	Intron	LOXL2	ENSFCAG00000012400	-	5/13	-
B1	35059698	C	Intron	LOXL2	ENSFCAG00000012400	-	5/13	-
B1	35059706	C	Intron	LOXL2	ENSFCAG00000012400	-	5/13	-
B1	35060058	A	Intron	LOXL2	ENSFCAG00000012400	-	6/13	-
B1	35060059	C	Intron	LOXL2	ENSFCAG00000012400	-	6/13	-
B1	35060339	G	Intron	LOXL2	ENSFCAG00000012400	-	6/13	-
B1	35060992	C	Intron	LOXL2	ENSFCAG00000012400	-	6/13	-
B1	35061080	C	Intron	LOXL2	ENSFCAG00000012400	-	6/13	-
B1	35061190	A	Intron	LOXL2	ENSFCAG00000012400	-	6/13	-
B1	35062883	G	Intron	LOXL2	ENSFCAG00000012400	-	6/13	-
B1	35063310	A	Intron	LOXL2	ENSFCAG00000012400	-	6/13	-
B1	35063612	A	Intron	LOXL2	ENSFCAG00000012400	-	6/13	-
B1	35063762	A	Intron	LOXL2	ENSFCAG00000012400	-	6/13	-
B1	35071536	T	Intron	LOXL2	ENSFCAG00000012400	-	7/13	-
B1	35084891	A	Intron	LOXL2	ENSFCAG00000012400	-	10/13	-
B1	35084988	T	Intron	LOXL2	ENSFCAG00000012400	-	10/13	-
B1	35128911	T	Intron	R3HCC1	ENSFCAG00000012395	-	1/7	-
B1	35129333	G	Intron	R3HCC1	ENSFCAG00000012395	-	1/7	-
B1	35130023	C	Intron	R3HCC1	ENSFCAG00000012395	-	1/7	-
B1	35220652	C	Intron	RHOBTB2	ENSFCAG00000005670	-	7/10	-
B1	35227496	C	Intron	RHOBTB2	ENSFCAG00000005670	-	2/10	-
B1	35238676	C	Intron	RHOBTB2	ENSFCAG00000005670	-	1/10	-
B1	35274559	A	Missense	PEBP4	ENSFCAG00000029653	1/7	-	deleterious_low_confidence(0)
B1	35277539	T	Intron	PEBP4	ENSFCAG00000029653	-	1/6	-
B1	35277744	C	Intron	PEBP4	ENSFCAG00000029653	-	1/6	-
B1	35277895	A	Intron	PEBP4	ENSFCAG00000029653	-	1/6	-
B1	35280605	G	Intron	PEBP4	ENSFCAG00000029653	-	1/6	-
B1	35283483	C	Intron	PEBP4	ENSFCAG00000029653	-	1/6	-
B1	35284007	C	Intron	PEBP4	ENSFCAG00000029653	-	1/6	-
B1	38097605	-	Intron	LPL	ENSFCAG00000012161	-	1/8	-
B3	21131950	-	Intron	APBA2	ENSFCAG00000008067	-	4/12	-
B3	26563124	-	Intron	GABRG3	ENSFCAG00000023805	-	3/9	-
B3	26615318	-	Intron	GABRG3	ENSFCAG00000023805	-	3/9	-
B3	28224967	C	Intron	NIPA1	ENSFCAG00000013033	-	1/4	-
B3	28224969	C	Intron	NIPA1	ENSFCAG00000013033	-	1/4	-
B3	28224973	C	Intron	NIPA1	ENSFCAG00000013033	-	1/4	-
B3	28224977	C	Intron	NIPA1	ENSFCAG00000013033	-	1/4	-
B3	28224981	C	Intron	NIPA1	ENSFCAG00000013033	-	1/4	-
D1	25511704	G	Intron	ETS1	ENSFCAT00000076275.1	-	2/8	-
D1	25708472	G	Intron	FLI1	ENSFCAT00000056583.2	-	1/8	-
D1	26346056	T	Intron	BARX2	ENSFCAT00000002881.5	-	1/3	-
D1	28665092	T	Intron	NTM	ENSFCAT00000025549.3	-	1/7	-
D1	28665103	C	Intron	NTM	ENSFCAT00000025549.3	-	1/7	-
D1	31169049	C	Intron	GLB1L2	ENSFCAT00000083030.1	-	5/20	-
D1	40570250	G	Intron	SESN3	ENSFCAT00000057835.2	-	1/9	-
D1	40718491	A	Missense	KDM4B	ENSFCAT00000042333.3	1/2	-	deleterious_low_confidence(0.04)
D1	40718502	A	Synonymous	KDM4B	ENSFCAT00000042333.3	1/2	-	-
D1	40718535	T	Synonymous	KDM4B	ENSFCAT00000042333.3	1/2	-	-
D1	40718573	G	Missense	KDM4B	ENSFCAT00000042333.3	1/2	-	deleterious_low_confidence(0.01)
D1	40718617	G	Missense	KDM4B	ENSFCAT00000042333.3	1/2	-	deleterious_low_confidence(0)
D1	40719218	G	Synonymous	KDM4B	ENSFCAT00000042333.3	1/2	-	-
D1	40719269	G	Synonymous	KDM4B	ENSFCAT00000042333.3	1/2	-	-
D1	40734112	A	Missense	KDM4D	ENSFCAT00000048124.3	1/1	-	tolerated(0.15)
D1	40734159	T	Synonymous	KDM4D	ENSFCAT00000048124.3	1/1	-	-
D1	40734282	T	Synonymous	KDM4D	ENSFCAT00000048124.3	1/1	-	-
D1	40734302	G	Missense	KDM4D	ENSFCAT00000048124.3	1/1	-	deleterious(0.01)
D1	40734438	C	Synonymous	KDM4D	ENSFCAT00000048124.3	1/1	-	-
D1	40734947	G	Synonymous	KDM4D	ENSFCAT00000048124.3	1/1	-	-
D1	40734998	A	Synonymous	KDM4D	ENSFCAT00000048124.3	1/1	-	-
D1	45245100	A	Intron	-	ENSFCAT00000076162.1	-	2/4	-
D1	45245143	A	Intron	-	ENSFCAT00000076162.1	-	2/4	-
D1	45319790	A	3' UTR	-	ENSFCAT00000082514.1	5/5	-	-
D1	45319883	G	3' UTR	-	ENSFCAT00000082514.1	5/5	-	-
D1	45320197	A	Missense	TRIM43/TRIM43B/TRIM49B	ENSFCAT00000082514.1	5/5	-	tolerated(1)
D1	45320246	G	Missense	TRIM43/TRIM43B/TRIM49B	ENSFCAT00000082514.1	5/5	-	deleterious(0)
D1	45321011	C	Intron	-	ENSFCAT00000082514.1	-	4/4	-
D1	45321208	T	Intron	-	ENSFCAT00000082514.1	-	4/4	-
D1	45322565	T	Intron	-	ENSFCAT00000082514.1	-	3/4	-
D1	45322608	T	Intron	-	ENSFCAT00000082514.1	-	3/4	-
D1	45322644	A	Intron	-	ENSFCAT00000082514.1	-	3/4	-
D1	45323329	T	Intron	-	ENSFCAT00000082514.1	-	2/4	-
D1	45673707	C	Intron	NOX4	ENSFCAT00000022277.4	-	11/17	-
D1	45673725	G	Intron	NOX4	ENSFCAT00000022277.4	-	11/17	-
D1	45673749	T	Intron	NOX4	ENSFCAT00000022277.4	-	11/17	-
D1	45673752	A	Intron	NOX4	ENSFCAT00000022277.4	-	11/17	-
D1	45673762	G	Intron	NOX4	ENSFCAT00000022277.4	-	11/17	-
D1	45673766	C	Intron	NOX4	ENSFCAT00000022277.4	-	11/17	-
D1	45673769	C	Intron	NOX4	ENSFCAT00000022277.4	-	11/17	-
D1	45673772	A	Intron	NOX4	ENSFCAT00000022277.4	-	11/17	-
D1	45673788	A	Intron	NOX4	ENSFCAT00000022277.4	-	11/17	-
D1	45673793	C	Intron	NOX4	ENSFCAT00000022277.4	-	11/17	-
D1	45673798	A	Intron	NOX4	ENSFCAT00000022277.4	-	11/17	-
D1	45673803	G	Intron	NOX4	ENSFCAT00000022277.4	-	11/17	-
D1	45837983	C	Intron	TYR	ENSFCAT00000029640.4	-	5/6	-
D1	45837986	G	Intron	TYR	ENSFCAT00000029640.4	-	5/6	-
D1	45837998	C	Intron	TYR	ENSFCAT00000029640.4	-	5/6	-
D1	45838001	A	Intron	TYR	ENSFCAT00000029640.4	-	5/6	-
D1	45838008	C	Intron	TYR	ENSFCAT00000029640.4	-	5/6	-
D1	45838011	T	Intron	TYR	ENSFCAT00000029640.4	-	5/6	-
D1	45838033	C	Intron	TYR	ENSFCAT00000029640.4	-	5/6	-
D1	45838037	G	Intron	TYR	ENSFCAT00000029640.4	-	5/6	-
D1	45838043	A	Intron	TYR	ENSFCAT00000029640.4	-	5/6	-
D1	45838061	C	Intron	TYR	ENSFCAT00000029640.4	-	5/6	-
D1	45838066	C	Intron	TYR	ENSFCAT00000029640.4	-	5/6	-
D1	45838067	G	Intron	TYR	ENSFCAT00000029640.4	-	5/6	-
D1	45838070	T	Intron	TYR	ENSFCAT00000029640.4	-	5/6	-
D1	46052822	T	Intron	GRM5	ENSFCAT00000050923.2	-	2/9	-
D1	48983488	T	Intron	SYTL2	ENSFCAT00000068868.1	-	15/18	-
D1	48983498	G	Intron	SYTL2	ENSFCAT00000068868.1	-	15/18	-
D1	49184884	G	Intron	DLG2	ENSFCAT00000056330.2	-	2/26	-
D1	49225396	T	Intron	DLG2	ENSFCAT00000056330.2	-	2/26	-
D1	49482620	G	Intron	DLG2	ENSFCAT00000056330.2	-	3/26	-
D1	49482692	G	Intron	DLG2	ENSFCAT00000056330.2	-	3/26	-
D1	49537891	T	Intron	DLG2	ENSFCAT00000056330.2	-	4/26	-
D1	49537916	T	Intron	DLG2	ENSFCAT00000056330.2	-	4/26	-
D1	49537945	T	Intron	DLG2	ENSFCAT00000056330.2	-	4/26	-
D1	50150155	A	Intron	DLG2	ENSFCAT00000056330.2	-	6/26	-
D1	50705037	G	Intron	DLG2	ENSFCAT00000056330.2	-	14/26	-
D1	50758227	C	Intron	DLG2	ENSFCAT00000056330.2	-	15/26	-
D1	55433159	T	Intron	TENM4	ENSFCAT00000064454.2	-	3/29	-
D1	55433188	T	Intron	TENM4	ENSFCAT00000064454.2	-	3/29	-
D1	55433234	G	Intron	TENM4	ENSFCAT00000064454.2	-	3/29	-
D1	55844373	T	Intron	NARS2	ENSFCAT00000007986.6	-	6/13	-
D1	45832512	-	Intron	TYR	ENSFCAG00000024128	-	5/6	-
D1	46052822	T	Intron	GRM5	ENSFCAG00000035511	-	2/9	-
D1	47782913	-	Intron	TMEM135	ENSFCAG00000028774	-	3/14	-
D1	49225396	T	Intron	DLG2	ENSFCAG00000027392	-	2/26	-
D1	57205183	-	Intron	MYO7A	ENSFCAG00000014446	-	1/47	-
D4	35955267	T	Intron	PTPRD	ENSFCAG00000024457	-	19/34	-
D4	35999761	A	Intron	PTPRD	ENSFCAG00000024457	-	8/34	-
D4	36069647	T	Intron	PTPRD	ENSFCAG00000024457	-	3/34	-
